# Supplementary material for: Environmental stability of a uranium-plutonium-carbide phase
Source: Sci Rep. 2024 Mar 17;14:6413. doi: 10.1038/s41598-024-56885-7 (PMC10944826; doi:10.1038/s41598-024-56885-7)
Supplement: Supplementary file 2 — Supplementary Information 2. [file 41598_2024_56885_MOESM2_ESM.xlsx]

## Sheet: Summary
Data from Cook et al., 2021
The U:Pu ratio was determined from EDS counts (raw data in next two sheets)
Absorption and fluorescence corrections are more significant for lower Z elements particularly when in a matirx containing high Z elements, thus the Al:Fe ratio was refined from XRD measurements*
	U-average	Pu-average	Fe-aveage	Al-average		stdev-U	stdev-Pu	stdev-Fe	stdev-Al		av*stdev-U	av*stdev-Pu	av*stdev-Fe	av*stdev-Al
site8-line9-20kev	5188.52	3563.15	1469.8	4046.14		548.096	400.412	236.188	564.195		2.84381e+06	1.42673e+06	347149	2.28281e+06
site8-line9-20kev	4986.93	3640	1139.51	3613.34		418.724	458.676	378.694	352.275		2.08815e+06	1.66958e+06	431525	1.27289e+06
site8-line8-20kev	5257.27	3663.85	2063.12	3833.55		609.066	550.129	262.701	308.934		3.20202e+06	2.01559e+06	541984	1.18432e+06
site8-line8-20kev	6231.13	4136.33	825.851	4673.22		547.283	564.604	345.439	405.818		3.4102e+06	2.33539e+06	285281	1.89648e+06
sum	21663.8	15003.3	5498.28	16166.2		2123.17	1973.82	1223.02	1631.22		1.15442e+07	7.44729e+06	1.60594e+06	6.63649e+06
mean						530.792	493.455	305.755	407.806		5437.23	3773.03	1313.09	4068.42
											0.590345	0.409655	0.244001	0.755999
											U0.59(5)	Pu0.41(5)	Fe0.24(3)	Al0.76(4)
*See for example
2006, Liao, Y. Practical Electron Microscopy and Database - An Online Book – https://www.globalsino.com/

## Sheet: Bruce-site8-line8-20keV
Point	Distance (µm)	C K series	O K series	Al K series	Fe K series	Pu M series	U M series
1	0	190.813	2471.01	2633.26	320.777	774.555	685.128
2	0.0123698	0	2057.57	2384.77	336.814	487.892	777.116
3	0.0247395	104.154	2493.84	2739.52	353.911	585.94	677.817
4	0.0371093	170.652	2579.15	2426.77	277.773	884.386	286.437
5	0.0494791	107.943	2151.89	2319.28	272.239	685.188	614.691
6	0.0618488	0	1918.26	2272.25	379.243	891.713	637.152
7	0.0742186	158.702	1655.52	2149.51	332.747	387.902	396.618
8	0.0865883	97.77	1665.75	2071.65	509.451	303.227	722.192
9	0.0989581	113.955	1413.95	1759.1	401.522	918.822	734.789
10	0.111328	0	1292.38	1699.87	353.048	743.722	551.372
11	0.123698	0	867.232	1366.95	162.76	414.642	537.08
12	0.136067	0	929.198	1364.04	348.028	757.95	394.121
13	0.148437	0	892.183	1431.15	468.607	680.563	599.693
14	0.160807	0	1047.38	1466.76	283.258	590.135	308.925
15	0.173177	0	850.132	1659.01	399.793	833.127	687.762
16	0.185546	0	1145.49	1517.56	312.005	724.093	586.935
17	0.197916	67.4429	1167.19	1514.89	304.421	708.92	659.216
18	0.210286	0	1111.55	1568.6	413.776	664.782	822.888
19	0.222656	0	880.46	1372.32	340.992	946.957	911.621
20	0.235025	0	1086.63	1646.06	425.643	848.931	786.613
21	0.247395	0	1196.53	1309.26	449.579	972.868	527.092
22	0.259765	0	1318.86	1486.17	441.775	705.754	636.069
23	0.272135	80.0712	1323.43	1430.59	380.776	755.504	628.421
24	0.284505	0	1688.54	1541.2	503.74	741.532	605.002
25	0.296874	0	1508.05	1249.25	480.691	776.331	785.206
26	0.309244	0	1527.59	1342.05	394.471	992.69	900.155
27	0.321614	138.474	1483.41	1506.34	541.042	805.72	450.975
28	0.333984	0	1506.5	1513.57	399.024	1182.34	1069.79
29	0.346353	0	1391.27	1497.11	486.939	928.708	1200.44
30	0.358723	111.07	1302.11	1427.44	484.407	771.941	825.692
31	0.371093	85.6931	1378.4	1534.74	313.842	728.519	1032.82
32	0.383463	113.204	1184.13	1562.43	575.371	1406.77	1386.75
33	0.395832	198.807	1219.73	1735.18	505.022	768.279	1322.06
34	0.408202	258.897	1332.82	1444.31	615.89	1260.13	2064.15
35	0.420572	133.496	1535.34	1690.35	621.76	2185.07	2558.48
36	0.432942	322.515	1491.27	1758.85	602.66	1361.96	2635.44
37	0.445311	345.119	2011.59	1761.57	591.722	1596.53	3242.33
38	0.457681	405.76	1840.08	2141.35	712.328	1853.77	3824.09
39	0.470051	437.654	1947.02	1881.19	693.816	1296.31	4510.37
40	0.482421	465.082	1997.2	1900.61	675.492	2501.99	4604.72
41	0.494791	545.913	1995.49	1893	612.922	1274.13	4917.26
42	0.50716	549.22	2077.8	1632.34	740.985	2171.41	5334.3
43	0.51953	759.091	1921.11	1928.2	853.495	1958.36	5042.35
44	0.5319	557.717	1776.7	1832.6	608.182	1780.85	5441.87
45	0.54427	640.811	1795.1	1788.69	662.845	2374.75	5951.18
46	0.556639	745.584	1811.52	1640.62	849.326	2455.99	5700
47	0.569009	762.358	1870.18	1725.36	1063.97	1667.69	5829.73
48	0.581379	785.737	1487.93	1453.57	950.865	1328.27	5397.62
49	0.593749	1117.14	1349.64	1580.65	943.502	2465.13	6704.84
50	0.606118	873.904	1425.27	1451.95	1121.91	2128.49	6412.18
51	0.618488	879.899	1148.27	1327.73	1242.78	2169.67	6502.17
52	0.630858	738.132	946.702	1355.48	1164.36	2394.31	6392.34
53	0.643228	927.63	1232.59	1400.23	1251.98	2963.51	6921.92
54	0.655597	981.885	1287.6	1371.55	1217.77	3524.82	6667.85
55	0.667967	1254.01	1044.59	1370.37	1299.57	2453.82	6765.88
56	0.680337	945.114	1226.54	1389.04	1174.36	2970.86	6716.97
57	0.692707	1193.23	964.866	1374.09	1235.44	2674.7	7642.78
58	0.705076	1025.33	967.236	1504.43	1309.15	3553.34	7631.3
59	0.717446	940.416	983.979	1356.11	1812.2	3952.49	7026.95
60	0.729816	1081.25	982.186	1609.94	1827.85	3836.32	7145.55
61	0.742186	1012.65	1004.96	1594.96	1918.33	2699.52	7438.77
62	0.754556	712.28	978.239	1509.59	1913.23	3064.66	6515.3
63	0.766925	969.756	1124.34	1551.06	1998.29	3803.84	6617.26
64	0.779295	881.001	1008.97	1901.52	2250.52	2658.03	6329.03
65	0.791665	749.077	1094.24	1972.78	2364.89	2736.26	6233.4
66	0.804035	699.584	867.643	1852.51	2304.09	3378.75	5605.24
67	0.816404	652.666	794.939	1920.11	2454.33	3791.9	5638.02
68	0.828774	817.818	913.779	2344.57	2666.28	3244.98	5639.11
69	0.841144	649.228	1049.36	2584.39	3256.21	3325.68	5168.85
70	0.853514	511.97	740.227	2708.81	3468.44	3633.74	5199.55
71	0.865883	363.695	532.779	2975.11	4000.75	3404.62	4865.07
72	0.878253	376.866	841.907	2930.36	4577.85	4043.41	4095.14
73	0.890623	429.714	608.951	2958.05	4956.54	4242.58	4162.03
74	0.902993	301.68	660.651	3161.27	4809.6	2692.2	3523.55
75	0.915362	288.288	623.727	3509.94	5438.46	2880.84	3391.74
76	0.927732	232.972	773.082	3113.71	5733.85	3366.92	3566.1
77	0.940102	368.96	568.127	3574.08	5662.38	2592.27	3568.14
78	0.952472	166.585	700.519	3223.92	5581.69	3206.09	3123.66
79	0.964841	203.334	420.159	3395.37	6244.26	3549.05	3463.25
80	0.977211	160.143	555.493	3767.04	6368.53	3372.65	3158.44
81	0.989581	250.669	567.122	3370.24	5835.99	3206	3202.37
82	1.00195	239.448	668.898	3219.33	5780.28	2678.74	2539.65
83	1.01432	292.344	406.87	3293.46	6621.71	3121.34	2490.16
84	1.02669	228.897	674.107	3692.86	6371.37	3717.68	2429.09
85	1.03906	175.286	509.219	3588.59	6731.82	3852.89	2172.31
86	1.05143	0	486.45	3680.51	6191.61	2827.71	2522.43
87	1.0638	154.808	591.978	3531.81	6267.97	2959.02	2688.6
88	1.07617	120.647	720.274	3223.05	6619.87	3602.01	2524.11
89	1.08854	153.202	613.113	3527.61	6669.56	2566.1	2255.64
90	1.10091	0	652.603	3812.26	6457.38	3396.49	2191.88
91	1.11328	152.177	422.351	3321.17	6252.27	3577.03	2238.47
92	1.12565	293.231	535.864	3486.21	6502.1	3440.47	2125.66
93	1.13802	226.655	309.47	3654.72	6513.38	3325.35	2000.94
94	1.15039	147.385	397.003	3568.74	6260.08	3010.74	1151
95	1.16276	173.81	314.527	3305.94	6295.14	3255.22	1666.71
96	1.17513	179.554	382.728	3789.67	5912.51	3025.61	1706.35
97	1.1875	259.766	352.53	3160.03	6153.81	3777.88	1507.03
98	1.19987	0	161.975	3386.57	6530.37	4578.66	2160.16
99	1.21224	206.026	378.925	3409.05	6362.41	3584.3	1652.72
100	1.22461	189.568	415.8	3479.67	6711.26	3227.99	1970.76
101	1.23698	137.457	385.699	3916.12	6208.28	3831.06	1605.29
102	1.24935	0	622.223	3795.85	6359.26	3024.33	1270.94
103	1.26172	218.641	538.596	3517.27	6369.43	3241.54	1835.94
104	1.27409	317.332	425.577	3651.43	6718.54	3413.1	1593.82
105	1.28646	116.423	385.687	3805.68	7037.72	2586.94	1492.08
106	1.29883	289.396	309.916	4062.14	7480.89	3335.41	2085.6
107	1.31119	213.594	432.627	3445.13	6945.93	3789.14	2608.22
108	1.32356	108.105	502.812	3695.25	7436.92	2827.09	1713.27
109	1.33593	184.576	355.561	3884.03	7345.79	3341.02	1711.62
110	1.3483	230.733	430.08	3673.92	7280.21	2837.61	1027.34
111	1.36067	126.128	459.714	3739.03	7162.53	3428.92	1576.4
112	1.37304	193.045	361.456	3987.27	7707.56	2924.23	1929.22
113	1.38541	161.842	181.399	3927.65	7586.63	2541.99	1059.85
114	1.39778	165.902	283.527	3831.82	7527.98	2838.06	1406.98
115	1.41015	269.084	300.198	3984.37	7142.31	2588.22	1795.02
116	1.42252	268.704	414.353	4062.37	7517.28	3635.55	1877.63
117	1.43489	181.448	384.929	3833.89	7908.09	4309.78	1399.05
118	1.44726	0	341.529	3660.55	7426.7	3353.11	1986.9
119	1.45963	217.849	266.312	3890.36	6910.07	3188.36	1527.43
120	1.472	276.385	226.272	3588.92	6915.96	3548.53	2006.44
121	1.48437	345.913	159.634	3556.86	7224.75	3778.16	1764.34
122	1.49674	355.672	0	3554.61	6293.03	2894.89	1854.63
123	1.50911	360.032	369.282	3703.33	6452.27	3916.76	1817.81
124	1.52148	514.204	323.737	3247.08	5613.61	3613.33	1859.76
125	1.53385	436.265	0	3187.87	6198.45	3396.37	2331.12
126	1.54622	617.222	286.779	3064.21	5378.12	3765.8	2911.89
127	1.55859	768.062	0	3049.53	5467.6	4712.27	2352.35
128	1.57096	518.335	168.522	3219.17	4987.75	3749.97	3188.71
129	1.58333	792.597	329.129	2769.61	4798.62	3448.19	3187.33
130	1.5957	578.842	0	2732.76	4821.08	2932.26	3235.74
131	1.60807	728.863	255.097	2528.72	4562.05	3657.22	3709.67
132	1.62044	747.976	172.357	2996.64	4696.35	4153.68	3554.51
133	1.63281	802.171	161.111	2725.11	4473.03	4377	3825.49
134	1.64518	906.439	259.978	3016.23	4427.68	4228.03	4096.8
135	1.65755	684.802	0	2860.8	4858.41	5658.54	3606.59
136	1.66992	617.651	0	2853.76	4857.4	3996.87	3399.22
137	1.68229	732.646	167.263	3070.67	4561.02	4672.09	3853.58
138	1.69466	732.399	189.987	3225.72	4798.84	4935.59	3972.46
139	1.70703	663.774	0	3188.14	4665.61	5465.9	4538.3
140	1.7194	473.722	242.505	3450.8	4222.04	4350.07	3457.02
141	1.73177	714.078	276.568	3324.3	4854.06	5529.09	3736.51
142	1.74414	660.887	0	3462.96	4392.34	4411.23	3539.16
143	1.75651	654.149	244.553	3523.01	4765.49	4120.57	3833.69
144	1.76888	752.403	170.482	3315.81	4328.18	5244.71	4351.67
145	1.78125	810.292	167.792	3313.32	4902.96	4958.65	3717.13
146	1.79362	623.627	229.05	3349.95	4656.8	5056.14	3651.79
147	1.80599	470.859	228.411	3297.9	4563.48	5051.16	4357.81
148	1.81836	684.178	144.382	3184.15	4599.83	4072.13	2096.78
149	1.83072	411.979	153.685	3681.16	5067.28	5343.73	3944.4
150	1.84309	423.264	300.355	3347.94	5314.8	4865.63	2485.11
151	1.85546	565.228	0	3768.13	5106.46	4290.81	2750.46
152	1.86783	413.557	0	3913.67	5933.61	4507.54	2120.77
153	1.8802	335.051	222.823	4423.21	6126.42	4588.48	1644.35
154	1.89257	357.417	170.374	4486.35	6834.07	4262.3	2497.58
155	1.90494	323.905	0	4589.44	7159.29	4143.91	1967.33
156	1.91731	337.553	0	5487.8	6908.03	4550.51	2070.02
157	1.92968	265.671	0	5658.79	7421.34	4288.53	1469.93
158	1.94205	217.301	192.496	5073.62	6963.58	4408.84	2319.99
159	1.95442	370.784	299.165	5571.99	7331.67	3823.97	2123.06
160	1.96679	393.235	0	5948.71	7490.13	4498.86	1346.6
161	1.97916	378.471	201.946	5389.97	7202.07	3806.32	786.301
162	1.99153	317.139	0	5923.93	7982.18	3748.92	1281.04
163	2.0039	367.637	263.695	5517.48	7201.5	4093.99	1379.15
164	2.01627	376.228	209.914	5579.38	7593.11	4057.86	1261.61
165	2.02864	402.658	342.591	5336.43	7424.68	4913.96	1734.88
166	2.04101	398.316	174.788	5587.27	6788.73	4517.29	1163.03
167	2.05338	388.446	0	5087.51	7066.2	4668.51	845.382
168	2.06575	383.705	199.327	5134.96	6705.53	4978.92	1406.18
169	2.07812	376.755	243.077	5285.8	7229.24	4999.04	1452.19
170	2.09049	327.916	299.89	4831.32	6795.2	4326.8	1608.18
171	2.10286	285.822	0	4453.25	7540.48	4083.55	1216.44
172	2.11523	449.559	395.524	5192.98	6528.28	3374.56	1021.41
173	2.1276	544.449	398.295	4700.35	7083.83	4643.16	1465.6
174	2.13997	208.623	391.134	4591.21	6668.11	4599.11	1254.42
175	2.15234	353.794	202.288	4441.1	6411.22	4708.12	1232.29
176	2.16471	533.37	329.703	3902.31	7203.07	4316.27	918.245
177	2.17708	509.327	274.432	3840.8	7054.25	3785.63	815.946
178	2.18945	346.797	363.625	3458.99	6560.01	4300.94	1129.71
179	2.20182	336.201	163.028	3767.85	7569.78	4627.12	1489.6
180	2.21419	188.705	149.101	3329.61	6447	4245.91	1442.9
181	2.22656	168.759	293.626	2958.35	6817.61	4369.26	1191.33
182	2.23893	145.454	161.173	3094.91	7444.56	4335.66	550.32
183	2.2513	0	162.074	2770.69	7040.45	4226.62	1077.18
184	2.26367	135.59	98.4982	2683.56	7454.91	3732.14	1035.75
185	2.27604	184.73	0	2623.32	6670.9	3713.77	0
186	2.28841	0	0	2155.52	6294.55	4355.95	900.634
187	2.30078	120.114	0	2096.33	7393.49	3719.75	774.745
188	2.31315	87.4189	95.2792	2145.89	7016.91	3868.83	879.382
189	2.32552	107.16	0	2021.44	6774.14	3621.91	1193.46
190	2.33789	129.085	90.933	2183.18	7021.79	3234.7	695.425
191	2.35025	0	120.463	1790.19	6351.93	3689.05	1188.69
192	2.36262	0	0	1843.26	6666.17	3652.15	547
193	2.37499	86.9538	82.0877	1616.19	6903.98	4021.44	1253.67
194	2.38736	0	0	1652.79	6187.36	3430.97	868.091
195	2.39973	0	0	1633.93	6911.5	3957.14	1127.2
196	2.4121	0	0	1604.3	6430.67	3426.07	659.662
197	2.42447	0	0	1639.19	6424.03	3758.28	865.166
198	2.43684	0	97.8495	1543.1	6861.5	3711.96	530.851
199	2.44921	111.419	112.338	1410.55	6475.81	2788.03	750.072
200	2.46158	0	91.1476	1604	7270.14	3535.42	1702.19
201	2.47395	102.674	0	1419.37	6823.92	3110.73	1020.73
202	2.48632	0	0	1306.65	6679.64	3041.92	939.84
203	2.49869	0	0	1298.29	7022.39	2663.18	1700.84
204	2.51106	0	0	1151.52	7188.49	3052.98	952.207
205	2.52343	115.29	0	1431.96	6333.82	3159.44	1389.03
206	2.5358	106.849	0	1573.37	6620.08	2805.36	811.152
207	2.54817	0	0	1330.04	5992.18	3326.83	715.823
208	2.56054	0	77.568	1329.16	6199.65	2670.21	1207.73
209	2.57291	103.41	0	1499.74	7021.78	3603.05	1625.83
210	2.58528	89.7099	0	1385.81	6237	2689.47	1414.53
211	2.59765	0	0	1556.65	6380.47	2857.99	1369.98
212	2.61002	73.3427	64.8764	1427.51	6794.78	2608.14	1137.71
213	2.62239	74.7109	82.1175	1595.37	6802.46	3052.08	1302.74
214	2.63476	104.327	0	1532.31	6668.03	3485.16	1248.23
215	2.64713	83.5403	0	1601.55	7247.5	2748.67	1284.77
216	2.6595	0	0	1539.71	6077.91	2758.05	1497.97
217	2.67187	0	0	1635.69	6843.45	3695.67	1645.58
218	2.68424	95.3242	0	1808.03	5978.82	3296.84	991.67
219	2.69661	0	129.549	1997.44	6146.87	3119.18	1290.35
220	2.70898	0	87.6343	2202.84	6452.97	3269.31	1606.6
221	2.72135	0	159.556	2219.18	6357.68	3497.74	1925.55
222	2.73372	113.21	0	2546.94	6187.37	3782.38	1480.77
223	2.74609	150.737	95.4626	2560.34	5880.39	4145.27	1677.18
224	2.75846	111.324	0	2984.2	6071.54	4002.58	1513.39
225	2.77083	206.898	112.214	2909.53	6541.4	3177.47	1713.58
226	2.7832	107.499	0	3397.14	6043.06	3376.99	2193.47
227	2.79557	0	143.785	3808.05	6544.63	3389.39	1570.6
228	2.80794	127.24	178.834	3520.78	6423.81	3506.85	1471.85
229	2.82031	185.934	186.554	3297.29	6769.62	3822.59	1204.04
230	2.83268	194.807	188.11	3519.98	6674.81	3068.99	1959.84
231	2.84505	0	0	3527.44	6763.98	2558.51	2406.39
232	2.85742	182.339	198.133	3758.56	7124.25	3256.36	2081.23
233	2.86978	191.091	0	3564.16	6593.35	3153.49	1753.81
234	2.88215	245.929	0	3660.4	6557.35	2969.21	1631.47
235	2.89452	185.114	0	3897.22	6768.18	3870.76	2235.11
236	2.90689	205.859	121.616	3502.96	6981.39	2690.49	1792.25
237	2.91926	119.737	134.321	3451.29	6567.97	3548.77	2400.68
238	2.93163	133.127	132.755	3435.63	6815.23	3684.22	2347.57
239	2.944	0	244.005	3674.91	6377.91	3632.79	2014.55
240	2.95637	194.495	0	3261.73	6143.23	2744.63	1622.82
241	2.96874	200.43	127.598	3515.93	5666.55	3695.21	2730.15
242	2.98111	303.59	242.761	3211.07	6123.62	2893.99	1838.43
243	2.99348	312.531	0	3371.3	5562.38	3653.24	2796.34
244	3.00585	232.027	217.699	3540.91	4938.99	3804.21	2244.78
245	3.01822	264.758	0	3574.45	5424.09	3888.67	2261.45
246	3.03059	258.918	0	3142.01	5366.54	4215.57	3128.48
247	3.04296	397.194	0	3286.49	4887.41	4182.45	2215.99
248	3.05533	460.067	231.201	3389.43	4272.7	4513.13	2745.77
249	3.0677	381.391	253.26	3359.66	4787.61	3204.11	3014.35
250	3.08007	242.336	204.991	3218.56	5490.65	2997.83	2694.63
251	3.09244	433.642	0	3476.64	5204.42	3501.15	3202.16
252	3.10481	233.637	188.538	3838.78	5235.44	2989.25	2569.08
253	3.11718	318.587	0	3897.38	5079.99	3505.12	3170.64
254	3.12955	337.113	121.719	3734.34	5892.42	3231.6	3129.48
255	3.14192	244.093	319.144	3987.92	5715.38	3208.02	2686.5
256	3.15429	257.689	0	3794.67	5992.39	2986.07	1640.14
257	3.16666	107.644	191.269	4005.92	5826.43	2805.36	3188.86
258	3.17903	211.676	0	3958.55	5932.79	2619.11	2718.59
259	3.1914	120.672	0	4417.67	5770.34	3349.78	2779.23
260	3.20377	315.894	120.62	3504.39	5841.9	3236.48	3283.55
261	3.21614	234.385	0	3728.92	5544.11	3322.78	2309.91
262	3.22851	268.619	111.547	4246.35	5423.6	3614.17	3672.03
263	3.24088	271.998	170.077	3994.89	5445.88	2967.54	2964.55
264	3.25325	287.699	139.971	3903.8	4729.78	2923.26	3045.99
265	3.26562	269.353	0	3822.65	5071.66	3417.19	3063.43
266	3.27799	260.541	254.934	3752.27	4920.6	2988.17	3242.45
267	3.29036	378.827	184.268	3538.51	4437.77	3434.94	3716.59
268	3.30273	381.041	198.39	3743.76	4075.81	3850.15	3744.25
269	3.3151	560.584	0	3837.79	3543.22	3852.34	3213.77
270	3.32747	591.227	0	3876.93	3991.7	4023.17	4191.85
271	3.33984	734.367	176.622	3873.32	3530.21	3919.07	4399.94
272	3.35221	547.708	195.508	4010.77	3154.46	4938.47	4599.31
273	3.36458	672.832	211.31	3865.28	3024.47	4137.45	4375.51
274	3.37695	683.656	0	3939.88	3089.06	3317.88	4703.2
275	3.38931	638.69	141.419	3696.68	3011.03	3860.3	4993.25
276	3.40168	462.119	0	3686.05	2721.99	3374.09	4611.45
277	3.41405	597.42	127.073	3882.24	2518.56	4360.24	4996.96
278	3.42642	617.433	330.279	3978.72	2311.45	3810.11	4670.25
279	3.43879	804.404	259.699	3775.61	2719.36	4100	4503.19
280	3.45116	546.123	262.263	3917.96	2421.96	3537.91	4613.76
281	3.46353	602.76	394.445	3911.18	2308.26	3957.51	5503.32
282	3.4759	488.664	380.808	3432.44	2224.5	4435.63	5169.02
283	3.48827	462.67	461.936	4001.71	2288.44	3135.48	4333.99
284	3.50064	438.043	605.242	3908.9	2519.28	3699.31	3974.49
285	3.51301	466.567	449.109	3711.38	2369.48	3264.81	5440.5
286	3.52538	452.509	466.334	3937.88	2326.32	2562.12	5213.94
287	3.53775	486.51	499.612	3614.78	2641.67	4134.73	5233.21
288	3.55012	350.14	538.456	3055.64	2302.14	3668.29	4919.33
289	3.56249	463.207	604.587	3307.75	2090.97	4030.4	5392.75
290	3.57486	365.243	655.658	3270.48	2254.12	3188.31	4964.33
291	3.58723	506.173	418.616	3402.99	2173.86	3549.76	6427.3
292	3.5996	470.33	382.756	3273.91	2181.6	3894.72	4413.65
293	3.61197	483.834	503.849	3813.3	1836.09	2792.33	4576.19
294	3.62434	358.315	268.343	3794.02	2336.07	3076.01	5049.33
295	3.63671	350.563	187.24	3587.22	2198.16	3965.32	4622.03
296	3.64908	486.815	236.019	3461.72	1923.6	4350.24	4915.21
297	3.66145	586.501	388.067	3657.28	2226.1	3253	5514.23
298	3.67382	483.779	174.452	3700.45	2141.87	3573.12	5574.32
299	3.68619	466.456	228.246	3742.75	1963.07	3436.76	6135.27
300	3.69856	534.99	236.33	3868.16	2257.93	3815.55	4823.71
301	3.71093	631.745	182.445	3982.47	2497.22	4375.5	6052.68
302	3.7233	570.573	222.765	4086.46	1940.48	3089.43	5252.06
303	3.73567	402.163	291.157	3636.15	1953.82	4126.39	5383.16
304	3.74804	533.86	256.387	4020.51	2089.24	4283.3	4855.18
305	3.76041	655.937	0	3955.07	1880.11	3372.28	4215.29
306	3.77278	582.305	202.996	3827.58	2239	3532.21	4983.15
307	3.78515	527.228	0	3526.82	1766.94	4696.54	5503.73
308	3.79752	727.87	125.175	3926.9	1782.67	3720.16	5311.07
309	3.80989	589.751	154.046	3727.33	1817.37	3656.22	6006.63
310	3.82226	848.63	0	3512.8	2150.09	3250.2	4610.52
311	3.83463	739.279	173.661	3843.78	1685.05	4369.98	5209.91
312	3.847	719.353	0	4210.08	1666.37	3236.39	5906.77
313	3.85937	633.159	0	4217.56	1987.83	4302.42	6934.72
314	3.87174	695.646	0	4250.62	1614.45	4313.99	5493.25
315	3.88411	777.621	111.18	4002.99	1595.4	3092.13	4596.93
316	3.89648	623.488	0	4133.44	1652.51	2748.82	5281.97
317	3.90885	659.984	102.501	4188.27	1506.32	2795.37	5517.21
318	3.92121	544.218	140.475	4105.65	2081.31	3607.22	4648.14
319	3.93358	675.265	247.094	3780.27	1885.19	3679.96	4668.03
320	3.94595	606.667	108.173	4506.52	1781.2	4462.26	6014.24
321	3.95832	751.487	0	3894.75	2213.52	3495.82	4695.14
322	3.97069	786.48	174.207	3866.29	1929.98	4221.06	5795.44
323	3.98306	587.075	144.013	3634.83	1965.81	4132.18	6002.97
324	3.99543	414.874	228.2	4324.84	2260.53	2883.37	5915.34
325	4.0078	656.857	0	4358.69	2190.79	3035.4	4696.1
326	4.02017	587.716	0	4170.46	2176.25	4083.93	5733.43
327	4.03254	736.792	0	3841.91	2006.91	4190.98	5371.58
328	4.04491	692.138	0	3994.63	1898.62	3177.96	5985.04
329	4.05728	728.551	0	3786.08	2487.84	4391.09	5152.49	U-average	Pu-average	Fe-aveage	Al-average	C-average
330	4.06965	597.774	0	3987.47	2134.86	3379.94	5121.14	5257.27	3663.85	2063.12	3833.55
331	4.08202	624.197	225.984	4001.5	2243.87	3694.85	4703.68
332	4.09439	655.678	153.824	3800.82	2520.3	3704.69	4907.87	0.589306	0.410694	0.349879	0.650121
333	4.10676	791.352	122.27	3523.7	2075.47	4003.31	4242.59
334	4.11913	655.727	144.226	3762.97	2567.28	4355.94	4206.32
335	4.1315	598.815	150.621	4095.31	2589.93	3466.95	5427.96	standard deviation
336	4.14387	556.591	0	4094.32	2564.58	3105.54	4395.28	609.066	550.129	262.701	308.934
337	4.15624	469.391	211.214	4159.55	2797.85	3732.81	4549.39
338	4.16861	546.826	0	3559.73	2625.25	3475.89	4165.52
339	4.18098	615.036	127.589	3906.95	2536.44	4948.74	4656.41
340	4.19335	581.878	0	3934.54	2986.55	3283.61	4637.91
341	4.20572	507.213	0	3912.55	3032.74	3473.11	4067.45
342	4.21809	534.818	0	4335.11	3439.93	4057.09	3963.18
343	4.23046	371.67	0	4302.02	3123.08	4697.5	3917.5
344	4.24283	335.95	0	4104.49	3872.12	3526.48	3305.92
345	4.2552	522.996	129.527	4437.09	4019.66	3697.93	3408.14
346	4.26757	286.447	0	4358.97	3926.86	4112.68	3814.89
347	4.27994	343.872	0	4742.59	4836.59	4005.13	3559.53
348	4.29231	447.845	0	4588.91	4590	3450.42	3321.92
349	4.30468	322.754	0	4324.44	4696.99	2765.27	3772.31
350	4.31705	193.104	198.793	4835.56	5232.22	3868.09	2963.2
351	4.32942	250.22	0	4830.05	5772.16	3075.4	3009.74
352	4.34179	0	169.728	4806.35	5856.46	3168.11	3263.63
353	4.35416	178.14	208.712	4487.42	5633.63	3119.82	3667.64
354	4.36653	0	119.544	5205.36	5818.68	2671.97	2680
355	4.3789	171.245	0	4515.49	5269.48	2888.7	3120.77
356	4.39127	200.07	0	4799.41	5756.76	2407.24	2788.59
357	4.40364	279.385	0	4777.86	6168.8	3534.21	3368.43
358	4.41601	141.08	144.459	4801.09	6521.31	3679.36	3032.3
359	4.42838	208.017	149.312	4551.55	5871.71	3038.11	3302.57
360	4.44074	256.442	0	4651.41	6746.9	2722.52	3185.97
361	4.45311	150.493	0	4662.94	6500.38	2637.27	2774.52
362	4.46548	116.007	107.591	4711.2	5941.67	3410.47	3224.24
363	4.47785	267.575	124.871	4768.05	5991.35	3750.99	3064.6
364	4.49022	216.478	0	4598.44	5894.05	2679.41	2421.19
365	4.50259	205.257	0	4603.26	5944.18	3439.01	3163.64
366	4.51496	147.444	0	4498.6	5345.04	2961.95	2857.89
367	4.52733	305.086	0	4395.15	5647.89	2764.36	3152.63
368	4.5397	274.193	0	4240.54	5248.11	2955.56	3592.75
369	4.55207	391.797	0	3980.04	4727.52	3762.36	3083.26
370	4.56444	361.138	177.619	3941.46	4777.96	3897.22	3374.26
371	4.57681	450.588	0	3649.59	4866.71	4122.02	3972.49
372	4.58918	436.403	124.356	3737.81	4991.77	4064.22	3656.71
373	4.60155	414.928	0	3956.05	4991.73	3749.89	3222.11
374	4.61392	491.721	0	3796.77	5144.11	4143.2	2988.89
375	4.62629	432.105	125.425	3718.55	5302.61	3924.88	3249.6
376	4.63866	389.998	0	3535.32	5087.27	3772.64	2772.85
377	4.65103	365.942	0	3976.45	4724.72	4006.72	2969.96
378	4.6634	338.093	0	3837.51	5091.49	3746.08	2857.85
379	4.67577	296.172	0	3843.65	5097.1	4078.78	3283.13
380	4.68814	400.149	0	3951.97	5238.49	2649.46	2204.28
381	4.70051	195.703	234.168	4189.95	5351.52	3526.7	2372.47
382	4.71288	196.499	0	3877.43	5176.92	3923.62	2596.88
383	4.72525	364.34	153.461	4377.83	5653.78	3592.5	3120.59
384	4.73762	261.304	0	4470	6107.35	3575.95	2534.51
385	4.74999	213.244	188.214	4457.4	5634.22	3438.45	2128.92
386	4.76236	219.713	182.414	4250.61	6045.83	3261.26	2861.64
387	4.77473	128.942	0	4282.75	5191.6	3613.34	2731.52
388	4.7871	165.207	0	4432.56	5940.69	3295.96	2265.42
389	4.79947	117.983	0	4118.57	5613	3710.23	2961.71
390	4.81184	345.852	177.56	4095.44	5621.72	4236.42	2645.15
391	4.82421	226.381	0	4005.01	5692.24	3963.55	3120.88
392	4.83658	0	160.865	4054.05	5190.83	3154.24	2148.22
393	4.84895	310.934	112.635	4428.6	5798.02	2828.66	3287.77
394	4.86132	219.164	163.006	4262.72	6042.51	3322.17	2452.62
395	4.87369	0	219.266	4799.06	5528.8	3459.42	2729.62
396	4.88606	136.445	0	4311.49	5717.17	3469.72	2773.86
397	4.89843	212.333	0	4277.47	5217.81	3500.35	2501.57
398	4.9108	223.14	0	4406.5	6250.73	3033.88	2948.05
399	4.92317	222.67	0	4346.94	5804.79	3061.48	2900.89
400	4.93554	165.764	0	4656.79	5513.77	2801.34	2471.49
401	4.94791	178.86	0	4383.93	5882.51	2317.96	3268.23
402	4.96027	219.622	0	4529.33	6140.36	3191.78	3069.37
403	4.97264	290.121	0	4785.4	5843.18	3415.03	3155.35
404	4.98501	0	0	4371.83	5641.58	3110.11	3533.21
405	4.99738	0	156.872	4358.4	6071.39	3236.62	2777.8
406	5.00975	179.535	179.744	4621.81	5433.19	3213.89	3328.42
407	5.02212	165.395	0	4079.77	6350.42	3017.8	3424.93
408	5.03449	175.064	153.311	4923.28	5615.03	2624.56	3490.24
409	5.04686	156.541	0	4442.58	5935.15	2444.34	3287.58
410	5.05923	0	0	4354.52	5511.49	2481.57	2994.94
411	5.0716	192.772	0	4508	5211.74	3350.76	4271.8
412	5.08397	217.347	171.41	4489.15	5161.17	3690.1	3523.54
413	5.09634	267.425	0	4838.08	5660.75	3726.02	4304.14
414	5.10871	287.424	0	4490.9	5589.35	3100.85	4419.93
415	5.12108	0	0	4142.29	5304.63	2412.53	4674.24
416	5.13345	240.684	175.239	4328.19	4589.61	3776.93	4083.99
417	5.14582	244.066	0	4268.3	4804.47	3332.24	4465.45
418	5.15819	375.043	0	4230.21	4731.39	3382.75	4399.23
419	5.17056	470.692	101.191	4228.59	4106.98	3811.38	4221.06
420	5.18293	464.546	108.947	3961.53	3921.65	3333.25	4601.4
421	5.1953	505.923	0	3741.61	3598.11	3326.12	3992.22
422	5.20767	655.117	122.145	4056.34	3068.46	2890.93	4965.11
423	5.22004	638.006	168.059	3909.93	3111.38	4124.4	4780.1
424	5.23241	640.148	108.966	4288.77	2434.14	4748.55	5389.08
425	5.24478	725.622	171.297	3993.57	2699.06	3381.4	4914.55
426	5.25715	618.198	189.009	4150.69	2200.61	4786.95	5847.16
427	5.26952	701.299	98.2873	3778.07	1920.81	3995.47	6255.03
428	5.28189	697.15	0	4219.37	2085.15	4417.28	7059.71
429	5.29426	792.416	114.589	3707.94	1695.59	3806.35	5942.61
430	5.30663	776.428	113.065	4279.25	1842.56	4012.06	6063.53
431	5.319	642.202	196.145	4055.34	1798.42	3592.92	6069.34
432	5.33137	647.782	0	4428.59	1492.62	4081.32	6215.15
433	5.34374	732.973	0	4788.9	1412.27	4653.41	6334.54
434	5.35611	832.772	0	4551.51	1431.58	5526.37	5813.67
435	5.36848	583.103	0	4267.48	1479.86	3821.41	5617.99
436	5.38085	708.271	110.414	4764.17	1486.63	4254.8	5611.57
437	5.39322	717.39	0	4662.95	1150.96	3865.39	5983.1
438	5.40559	746.732	108.471	5015.15	986.472	3967.72	6106.57
439	5.41796	681.085	103.174	4511.13	1065.41	3540.48	6124.83
440	5.43033	755.351	100.507	4824.38	982.056	4895.03	6732.47
441	5.4427	569.009	0	4784.21	843.82	4475.22	6115.71
442	5.45507	729.558	161.368	4424.82	1040.37	3363.63	6345.4
443	5.46744	680.462	195.523	4813.14	816.537	5372.78	6479.45
444	5.4798	687.27	0	4761.74	964.878	4756.61	7215.47
445	5.49217	709.667	0	4806.82	816.237	3890.34	6519.7
446	5.50454	691.883	157.998	4899.97	904.919	4218.21	5783.21
447	5.51691	630.869	0	4774.14	622.207	4541.56	5956.07
448	5.52928	589.876	86.1244	4678.95	790.094	4205.14	6764.93
449	5.54165	623.656	0	5050.17	872.486	4485.76	6331.91
450	5.55402	615.255	0	5009.03	769.62	4258.12	6783.82
451	5.56639	737.403	138.335	4803.29	558.994	4329.89	5879.04
452	5.57876	773.527	186.331	5075.02	738.389	4660.95	6152.26
453	5.59113	657.842	140.107	4970.26	985.75	4380.29	6345.34
454	5.6035	597.824	0	4887.41	504.383	3561.71	7323.27
455	5.61587	694.206	93.4006	5083.14	525.494	4195.67	6554.63
456	5.62824	788.126	223.821	5233.37	470.172	3730.18	5947.52
457	5.64061	608.836	136	5053.78	877.122	4478.64	6187.01
458	5.65298	655.646	184.976	4762.32	505.585	4292.93	6269.67
459	5.66535	752.166	376.724	4616.38	479.045	4560.5	6502.39
460	5.67772	741.735	138.834	4624.28	546.312	4743.49	6368.55
461	5.69009	750.521	172.466	4826.94	655.564	3958.22	6310.19
462	5.70246	757.461	0	4650.9	652.907	4757.34	7331.13
463	5.71483	614.552	0	4831.65	851.975	3736.82	6234.2
464	5.7272	837.816	160.213	5033.92	687.327	3408.73	6457.71
465	5.73957	681.822	210.962	5159.64	641.35	3880.37	6811.98
466	5.75194	712.733	222.687	5206.93	380.941	3479.23	5947.81
467	5.76431	655.561	275.345	4518.53	639.677	4010.76	7353.49
468	5.77668	861.959	204.98	5249.37	598.35	3648.14	5524.61
469	5.78905	932.989	225.472	4850.8	734.698	3769.15	6434.25
470	5.80142	951.068	181.735	4684.56	526.55	4824.04	7283.08
471	5.81379	857.969	218.666	4810.25	582.569	3352.51	6728.43
472	5.82616	859.921	276.202	5062.01	395.249	3858.86	6352.49
473	5.83853	1046.24	192.837	4781.35	475.066	4012.54	6908.33
474	5.8509	972.116	0	4726.31	541.33	4368.26	7185.44
475	5.86327	850.148	238.365	4940.98	653.996	3695.11	6503.76
476	5.87564	835.904	159.916	5103.03	548.196	3681.33	5886.35
477	5.88801	813.533	132.923	5003.41	508.556	4547.94	6863.26
478	5.90038	817.976	133.62	4309.28	575.56	3464.55	5984.93
479	5.91275	760.589	255.595	4601.31	745.926	4255.22	6693.45
480	5.92512	731.906	147.704	4408.26	947.036	4328.6	5395.84
481	5.93749	803.361	145.355	4461.76	698.282	4409.94	6040.28
482	5.94986	636.878	196.675	4570.96	684.23	4424.08	5588.61
483	5.96223	778.477	188.609	4749.82	476.675	3587.02	5520.48
484	5.9746	874.562	246.356	4208.45	882	4956.07	5152.41
485	5.98697	674.122	249.02	4179.32	557.127	5159.32	5574.1
486	5.99933	735.027	279.268	4333.17	1098.05	3109.89	5602.53
487	6.0117	690.18	355.471	4055.01	651.627	2807.61	5526.36
488	6.02407	723.582	350.313	3891.12	766.022	3177.76	5438.49
489	6.03644	832.44	394.531	3998.42	803.634	4036.45	5010.41
490	6.04881	568.026	320.445	3562.89	785.451	5227.95	6245.21	U-average	Pu-average	Fe-aveage	Al-average	C-average
491	6.06118	600.044	440.777	3335.26	876.456	4277.43	5820.83	6231.13	4136.33	825.851	4673.22
492	6.07355	736.13	596.926	3561.68	897.192	3581.36	6882.43
493	6.08592	665.645	564.783	3544.83	916.426	4379.23	5857.67	0.601028	0.398972	0.15018	0.84982
494	6.09829	582.922	702.261	3273.79	956.638	3324.85	5422.16
495	6.11066	584.926	671.451	3477.89	696.305	3620.68	5424.34
496	6.12303	464.801	791.03	3339.32	1060.98	5352.7	5245.87	standard deviation
497	6.1354	437.385	724.715	3666.93	1155.92	4191.48	4679.94	547.283	564.604	345.439	405.818
498	6.14777	426.634	767.893	3442.52	731.412	2859.89	5223.06
499	6.16014	529.854	680.377	3136.28	930.309	3527.79	5038.5
500	6.17251	432.778	854.51	3291.79	1020.58	2806.66	5632.69
501	6.18488	312.209	829.379	3470.98	956.798	3946.8	5217.83
502	6.19725	522.476	774.889	3355.05	787.76	3141.12	5390.49
503	6.20962	479.502	631.56	3162.92	869.526	3093.33	5173.95
504	6.22199	370.801	876.271	3290.51	818.275	4985.33	4839.7
505	6.23436	446.234	575.925	3471.38	978.351	4274.06	4805.82
506	6.24673	444.114	787.803	3496.37	1012.74	3661.71	5555.49
507	6.2591	401.928	538.295	3346.66	1179.83	3179.78	4955.4
508	6.27147	344.659	632.245	3626.28	1105.15	4091.34	4857.97
509	6.28384	597.012	771.537	3279.56	1231.88	4118.32	4801.14
510	6.29621	527.248	529.215	3628.97	1355.98	4655.5	5229.27
511	6.30858	586.154	403.712	3470.72	1162.01	4317.4	5307.23
512	6.32095	543.865	488.702	3541.74	1235.45	3762.34	5332.2
513	6.33332	554.342	354.081	3645.22	1157.96	4219.03	5579.19
514	6.34569	548.495	480.731	3861.15	1304.52	3712.51	4938.94
515	6.35806	669.674	207.776	3771.78	1354.49	3311.68	5666.31
516	6.37043	590.543	210.598	4059.37	1764.43	3250.87	5122.82
517	6.3828	754.364	257.202	3861.38	1784.84	3248.79	4834.84
518	6.39517	543.756	178.806	3626.45	1520.74	4520.6	5604.48
519	6.40754	708.16	351.216	3658.2	1615.11	3556.41	6113.8
520	6.41991	728.071	265.801	3482.01	1694.12	3605.81	5367.61
521	6.43228	678.489	160.693	3799.43	1868.74	4298.83	5272.4
522	6.44465	690.487	232.514	3486.38	1702.41	3957.5	4877.31
523	6.45702	591.633	152.226	3163.98	2155.08	3310.78	5890.09
524	6.46939	595.25	119.716	3704.63	1984.85	3356.99	4859.42
525	6.48176	612.823	137.495	3441.21	2249.63	4490.83	5073.77
526	6.49413	565.879	114.467	3438.97	2368.12	3400.45	3843.97
527	6.5065	663.057	206.414	3559.21	2354.59	3018.89	4635.79
528	6.51886	518.684	221.674	3638.29	2540.43	3428.17	4684.87
529	6.53123	600.421	171.248	3693.09	2563.8	4404.51	4425.59
530	6.5436	511.507	174.112	3521.65	2367.32	2922.24	4362.65
531	6.55597	673.047	105.513	3757.46	2842.8	3987.8	4024.73
532	6.56834	503.981	274.159	3786.2	3001.28	3998.03	4624.36
533	6.58071	636.627	156.866	3596.91	2985.48	3144.42	3331.7
534	6.59308	514.89	0	3777.45	3102.28	4441.13	3814.46
535	6.60545	631.996	202.457	3546.81	2768.71	3619.95	3518.59
536	6.61782	418.879	92.2511	3782.71	3389.57	2520.94	2722.73
537	6.63019	478.622	102.01	3161.41	3361.58	3547.31	2595.57
538	6.64256	477.221	121.201	3146.88	3135.71	3672.49	3854.69
539	6.65493	575.093	112.503	3597.43	3086.23	4666.88	3868.48
540	6.6673	518.238	113.302	3596.04	3400.26	4473.35	2878.75
541	6.67967	479.665	163.234	3645.17	4017.37	3972.11	3603.3
542	6.69204	447.595	0	3855.79	3488.54	3602.57	3430.14
543	6.70441	527.223	136.718	3270.89	3635.61	3387.68	3938.14
544	6.71678	527.875	127.44	3744.39	4188.67	3147.11	3366.04
545	6.72915	457.267	0	3698.32	3941.76	3428.82	3379.24
546	6.74152	450.521	108.736	3440.47	3828.21	3145.2	2988.55
547	6.75389	382.026	97.5134	3314.9	4493.47	2773.43	2934.1
548	6.76626	500.144	0	3753.42	4923.14	3999.68	2529.06
549	6.77863	328.938	151.835	3226.23	4974.42	3289.82	2408.04
550	6.791	419.763	244.969	3246.41	5014.62	2932.45	2899.62
551	6.80337	419.414	162.655	3443.46	4503.65	3113.86	2405.46
552	6.81574	338.158	0	3353.69	5442.78	3078.81	2386.44
553	6.82811	412.759	0	3430.42	5350.59	2749.97	2768
554	6.84048	438.374	152.651	3346.3	6571.43	3042.17	2399.91
555	6.85285	176.365	220.892	3758.57	6556.33	2864.41	2105.33
556	6.86522	263.166	0	3612.25	7128.06	1919.17	2094.81
557	6.87759	195.421	113.029	3484.26	6996.94	1938.9	2089.46
558	6.88996	259.198	0	3882.76	7271.47	2971.64	2342.19
559	6.90233	114.235	0	3909.9	7153.11	2511.02	2357.99
560	6.9147	210.223	0	3955.72	6775.59	2122.93	2180.66
561	6.92707	143.214	173.573	3594.96	7220.19	2097.49	2426.93
562	6.93944	0	162.999	3725.79	7258.26	2844.47	2124.13
563	6.95181	137.935	132.954	3722.57	7312.11	1757.78	1783.95
564	6.96418	195.718	172.506	3869.8	7570.39	2417.05	1759.24
565	6.97655	255.43	0	3751.74	7146.02	2394.06	1945.86
566	6.98892	201.762	112.215	3652.67	7272.86	2522.38	1856.11
567	7.00129	360.272	238.339	3609.47	6854.82	2358.85	1926.53
568	7.01366	324.158	155.129	3144.88	6507.05	2404.19	2109.95
569	7.02603	245.039	0	3137.09	6510.43	2562.35	2351.46
570	7.03839	332.689	0	3166.99	5845.86	2972.39	2650.95
571	7.05076	342.941	135.973	3049.86	5810.57	2592.87	1994.87
572	7.06313	444.851	0	3306.5	6718.44	2417.88	2098.45
573	7.0755	404.574	185.107	3322.26	6536.58	2603.55	2228.87
574	7.08787	205.589	237.222	3349.34	5954.53	2959.93	2612.72
575	7.10024	205.697	243.568	3557.04	5909.57	2371.34	2448.27
576	7.11261	185.591	109.206	3488.67	6644.46	2446.5	2147.36
577	7.12498	206.034	187.445	3747.89	7125.95	2483.32	2681.47
578	7.13735	182.394	0	3775.66	7569.44	2094.36	2018.6
579	7.14972	221.606	225.31	3448.07	6882.65	2214.99	2131.81
580	7.16209	287.782	0	3338.72	7570.46	3234.79	2336.81
581	7.17446	0	0	3815.53	8057.75	2225.51	1770.99
582	7.18683	205.967	0	3230.78	7764.08	2823.9	2311.86
583	7.1992	166.374	118.107	3790.48	7403.9	1934	1718.48
584	7.21157	125.602	127.849	3773.72	7633.61	1828.28	1909.77
585	7.22394	0	141.139	3839.29	7415.16	2528.5	2252.09
586	7.23631	204.718	0	3418.03	7481.58	2505.17	2109.14
587	7.24868	0	97.7069	3498.38	7743.44	2065.39	2138.01
588	7.26105	292.643	0	3698.17	7642.9	2924.16	2647.34
589	7.27342	106.48	0	3550.88	7485.93	2170.99	2019.42
590	7.28579	118.641	152.906	3359.57	7711.71	2352.44	2197.15
591	7.29816	130.041	274.353	3468.07	7466.69	1873.22	1903.57
592	7.31053	177.318	133.363	3638.68	7572.56	1950.52	1756.09
593	7.3229	0	120.929	3655.32	7546.74	1907.96	1514.08
594	7.33527	138.902	98.3931	3520.24	8015.78	2021	1858.42
595	7.34764	0	202.927	3431.47	7792.7	2104.41	1314.52
596	7.36001	110.94	205.425	3508.9	7974.27	2002.03	1496.93
597	7.37238	0	158.138	3403.72	7561.95	1878	1957.21
598	7.38475	213.074	116.75	3626.08	8079.54	2818.94	1571.64
599	7.39712	0	0	3353.97	7617.93	1642.26	1759.93
600	7.40949	168.395	0	3692.24	7850.98	1596.64	1889.07
601	7.42186	0	186.39	3939.57	7277.36	2169.72	1759.27
602	7.43423	0	189.55	3313.99	7727.88	2514.53	1666.15
603	7.4466	224.727	0	3589.91	7812.29	2680.72	2629.69
604	7.45897	186.218	0	3605.22	7302.62	2431.89	1740.19
605	7.47134	152.645	174.1	3535.25	6912.52	3092.84	1911.36
606	7.48371	0	246.003	3533.12	6754.87	2814.8	1064.12
607	7.49608	189.814	209.549	3330.48	7583.98	2770.64	1690.89
608	7.50845	132.464	0	3393.04	6755.92	2393.55	2198.79
609	7.52082	184.346	248.229	3657.6	6985.07	2684.95	1844.37
610	7.53319	130.195	191.644	3379.66	6808.2	3252.53	1759.86
611	7.54556	212.656	112.644	3155.28	6726.56	2929.57	1355.22
612	7.55792	171.928	166.46	3436.93	6819.74	3597.8	2287.25
613	7.57029	155.436	0	3295.13	6031.23	2468.22	1815.56
614	7.58266	224.587	0	3299.13	6835.37	2579.29	1980.1
615	7.59503	281.363	0	3405.97	6108.49	2856.81	2001.27
616	7.6074	182.165	0	3203.74	6472.56	3072.45	1778
617	7.61977	260.114	129.882	3022.56	6977.34	3152.75	1490.72
618	7.63214	197.887	0	3401.69	6296.07	3155.09	2062.13
619	7.64451	204.767	118.011	3251.5	6334.92	1889.33	1607.4
620	7.65688	222.576	0	3582.11	6870.3	2662.62	1724.12
621	7.66925	306.625	0	3395.11	6169.65	2910.45	1946.8
622	7.68162	199.966	0	3618.41	6266.78	2982.47	1596.23
623	7.69399	174.013	0	3564.21	6803.19	2650.14	1634.44
624	7.70636	208.504	0	3871.06	7128.7	2248.43	1983.02
625	7.71873	218.436	140.522	3581.51	7626.89	2552.49	2360.7
626	7.7311	0	171.696	3960.46	7726.13	1985.34	2270.76
627	7.74347	154.775	140.318	3885.95	7252.09	2814.49	2553.52
628	7.75584	128.104	0	3987.01	7318.61	1740.75	1796.53
629	7.76821	195.689	104.471	3647.06	7273.1	2078.24	2494.8
630	7.78058	173.702	282.282	3877.41	7299.65	2843.29	2062.08
631	7.79295	184.576	118.97	3352.95	7469.84	1670.98	1987.73
632	7.80532	185.2	251.972	3905.96	7317.82	1668.92	2243.24
633	7.81769	187.894	192.594	4007.73	7825.29	2765.36	1996.92
634	7.83006	245.61	0	3787.78	7720.7	1907.28	2183.23
635	7.84243	145.05	129.62	3666.05	7439.34	1857.16	2318.08
636	7.8548	113.647	218.07	3794.8	7622.62	2274.95	2820.95
637	7.86717	0	175.871	3945.54	7496.92	2038.85	1983.94
638	7.87954	0	227.41	4154.67	7132.03	2619.01	3005.16
639	7.89191	172.697	152.024	3948.01	7520.64	2915.71	2293.97
640	7.90428	189.422	0	3900.73	6502.09	2465.8	2732.35
641	7.91665	171.074	0	3723.19	7295.64	1791.18	2038.94
642	7.92902	0	209.92	3728.43	7198.77	2276.65	2020.64
643	7.94139	211.203	0	3577.73	6757.07	2324.49	2876.75
644	7.95376	212.473	371.464	3505.57	6359.91	2583.74	3117.65
645	7.96613	161.245	0	3627.77	6866.4	2535.24	2353.59
646	7.9785	109.171	125.162	3849.55	6837.5	2764.72	2829.86
647	7.99087	225.674	115.671	3795.29	6772.61	2016.47	2900.27
648	8.00324	256.119	246.018	3776.22	6330.69	2828.96	3264.83
649	8.01561	281.414	401.864	3673.07	6373.19	3479.7	2646.09
650	8.02798	286.467	379.058	3472.75	5936.11	3332.62	2942.03
651	8.04035	155.507	252.625	3827.78	5819.81	2611.91	3263.26
652	8.05272	321.851	209.471	3632.2	5527.61	2837.18	2728.17
653	8.06509	331.304	441.163	3421.43	6028.8	2617.64	3560.28
654	8.07746	312.258	407.678	3240.83	5394.34	2353.69	3323.12
655	8.08982	278.18	304.51	3129.07	5174.26	3108.07	3225.8
656	8.10219	253.64	283.143	2848.05	4776.03	3502.64	3272.37
657	8.11456	332.498	370.16	3061.65	5257.8	3358.02	4176.69
658	8.12693	312.183	449.258	3329.09	4904.24	2411.45	3517.15
659	8.1393	334.469	310.862	3076.35	4843.61	3148.38	3442.13
660	8.15167	438.545	330.315	2826.71	4534.55	3254.17	3346.46
661	8.16404	336.912	158.066	3126.01	4445.92	2855.95	4078.86
662	8.17641	513.538	177.06	2856.85	4347.26	2781.26	3407.34
663	8.18878	572.06	223.292	3199.67	4380.86	2931.5	3943.88
664	8.20115	445.605	169.378	3031.72	4432.07	3028.11	4446.72
665	8.21352	627.902	258.331	2909.6	4159.46	2954.79	3941.12
666	8.22589	571.438	259.195	3459.78	4437.02	3369.72	4669.53
667	8.23826	684.027	229.713	3214.3	4130.23	3304.93	4199.13
668	8.25063	724.707	0	3241.94	4147.88	2859.09	4765.35
669	8.263	722.321	140.695	3025.29	4225.3	2507.28	4503.9
670	8.27537	784.13	0	2706.16	4199.42	3533.98	4313.15
671	8.28774	719.479	0	2794.53	3940.51	2833.06	4665.7
672	8.30011	600.778	153.819	3026.25	4230.86	4179.68	5080.56
673	8.31248	717.881	0	2857.87	4235.98	3846.14	5080.19
674	8.32485	677.695	200.643	3039.48	4013.88	2546.6	4652.09
675	8.33722	748.887	0	3018.14	4397.13	2573.42	4201.74
676	8.34959	628.253	150.457	2850.03	4294.27	2808.2	5124.55
677	8.36196	559.563	225.507	2978	4606.92	3295.2	4917.83
678	8.37433	596.581	0	3166.07	4963.19	3566.51	4622.6
679	8.3867	361.797	0	3411.49	5306.11	2508.61	4210.07
680	8.39907	335.706	324.743	3769.84	4951.38	2673.36	4158.68
681	8.41144	380.548	141.868	3338.36	5398.68	2821.68	3964.96
682	8.42381	374.449	0	3755.32	5883.62	3234.35	3796.49
683	8.43618	171.478	0	3801.8	6467.19	2695.74	3364.47
684	8.44855	382.124	0	4431.19	6615.47	2734.38	3398.05
685	8.46092	252.346	0	4020.32	6584.77	2739.2	2946.85
686	8.47329	251.577	121.279	4279.53	6916.28	2602.68	2296.14
687	8.48566	163.165	0	4588.18	7445.53	2224.33	2782.38
688	8.49803	293.39	0	4453.31	6890.98	2770.84	2396.87
689	8.5104	113.37	149.64	4369.76	6974.36	2476.58	2526.44
690	8.52277	221.672	0	3985.52	6818.7	3078.22	2763.44
691	8.53514	177.272	183.884	4816.4	7507.18	2531.89	3123.19
692	8.54751	171.346	0	4776.11	6687.49	3011.26	3006.07
693	8.55988	0	0	4283.32	6775.41	2348.62	2458.74
694	8.57225	110.21	0	4256.68	7157.41	2533.57	2686.28
695	8.58462	0	115.147	4313.08	6756.77	2582.86	2107.7
696	8.59699	154.08	0	4521.78	7333.8	3801.98	3411.98
697	8.60935	207.943	262.514	4371.99	6668.27	2854.09	2315.22
698	8.62172	308.13	0	4363.74	6199.83	2223.01	2992.49
699	8.63409	224.5	0	4131.45	6825.12	2907.25	3010.96
700	8.64646	279.093	0	4157.85	5963.37	3277.29	3040.3
701	8.65883	179.562	116.857	4325.51	6262.65	3303.97	3277.03
702	8.6712	122.794	224.175	4299.34	5663.23	2964.31	3271.62
703	8.68357	291.281	0	4194.67	6100.82	1949.17	4099.65
704	8.69594	177.753	168.291	3967.41	5343	2306.83	2830.01
705	8.70831	329.55	110.847	4055.44	5504.19	3286.73	3011.22
706	8.72068	380.64	0	4092.67	5682.94	2739.67	3229.78
707	8.73305	559.735	0	4002.54	5336.19	3220.63	2890.14
708	8.74542	352.993	119.18	4022.11	4792.8	3337.31	3077.2
709	8.75779	372.412	0	4145.44	5796.4	3451.11	4409.6
710	8.77016	248.481	165.653	4066.22	6270.5	3747.19	2640.96
711	8.78253	223.609	0	4209.02	5590.62	3341.65	2864.22
712	8.7949	313.066	0	3942.3	5535.54	2110.7	2645.09
713	8.80727	313.205	0	3953.1	6655.24	2511.52	2664.17
714	8.81964	369.288	0	4206.33	6201.08	3280.56	3222.62
715	8.83201	198.279	211.554	4009.62	5890.68	3899.95	2901.47
716	8.84438	143.004	0	4253.62	6173.7	2762.31	2434.78
717	8.85675	198.671	120.423	4054.38	5951.85	2514.91	2565.78
718	8.86912	132.344	138.07	4401.51	6230.15	2888.56	3064.68
719	8.88149	150.492	0	4261.76	6130.91	2408.44	2331.33
720	8.89386	204.69	0	4446.15	7163.6	3073.67	2663.1
721	8.90623	169.347	149.359	4265.91	6741.32	3284.69	2447.36
722	8.9186	183.691	0	4225.6	6955.8	2681.49	1920.54
723	8.93097	0	172.912	4198.77	6591.66	3738.42	2726.86
724	8.94334	0	0	4655.6	7114.54	2707.98	2165.34
725	8.95571	176.987	0	4369.46	6201.09	2850.43	2681.33
726	8.96808	0	213.251	4205.86	6323.49	3502.8	2147.62
727	8.98045	216.841	0	4376.06	6887.32	3784.05	3123.89
728	8.99282	162.928	196.867	4405.81	6307.8	3639.79	2321.09
729	9.00519	0	0	4434.35	7220.91	2547.86	2398.03
730	9.01756	164.754	0	4262.77	6323.46	3641.64	2242.46
731	9.02993	131.286	157.589	4064.47	6743.02	3362.26	2462.73
732	9.0423	141.759	153.853	4127.48	6577.34	3380.37	2100.36
733	9.05467	174.986	0	4036.93	6729.54	3342.94	2377.1
734	9.06704	151.116	175.682	4332.5	6665.71	3262.59	1720.15
735	9.07941	135.24	0	4260.27	6619.14	2973.55	2618.06
736	9.09178	0	0	4320.7	7356.73	3126.79	1926.4
737	9.10415	0	259.418	4533.45	6935.07	3146.91	2344.74
738	9.11652	113.129	0	4154.32	6888.17	3133.2	1914.3
739	9.12888	0	131.651	4772.45	6880.8	2820.79	2486.61
740	9.14125	0	0	4478.25	6748.56	2790.37	2310.71
741	9.15362	167.625	150.701	4471.71	6765.08	2992.41	2288.59
742	9.16599	209.603	0	4015.65	7116.48	2534.81	3342.06
743	9.17836	190.186	0	4442.25	7080.18	2562.25	1771.63
744	9.19073	109.752	0	4256.29	6500.97	2735.12	1464.97
745	9.2031	105.702	172.645	4485.69	7249.79	2382.89	1870.69
746	9.21547	241.269	0	4039.18	7506.24	2572.55	1947.29
747	9.22784	178.822	122.263	4193.2	7395.82	3601.18	2923.11
748	9.24021	0	0	4126.23	7196.19	2943.16	2379.21
749	9.25258	166.914	0	3846.65	7370.46	3096.07	2874.89
750	9.26495	0	152.302	3881.71	7317.51	2876.81	2666.92
751	9.27732	0	0	3667.44	6798.8	2890.67	1902.22
752	9.28969	226.253	100.001	3706.7	7363.86	3462.35	2168.04
753	9.30206	148.191	191.977	3716.19	6905.92	3104.64	2474.09
754	9.31443	180.814	208.836	3720.88	6889.28	3619.62	2303
755	9.3268	197.056	0	3623.61	6502.21	3596.29	2945.6
756	9.33917	152.907	257.19	3693.89	6140.62	3696.65	2534.85
757	9.35154	313.143	0	3554.63	6360.73	3501.17	2800.18
758	9.36391	268.893	111.233	3639.87	5783.04	3536.37	2702.67
759	9.37628	113.495	127.852	3509.23	5647.76	3793.51	2598.84
760	9.38865	442.649	0	3323.04	5476.69	3894.12	2709.75
761	9.40102	241.932	0	3336.88	5787.57	3412.02	3088.7
762	9.41339	374.515	0	3514.17	5491.64	4849.25	3551.49
763	9.42576	419.774	0	3038.44	4900.85	4837.96	3514.83
764	9.43813	520.582	259.898	2822.67	4729.56	3731.17	3102.51
765	9.4505	562.598	0	2992.25	4101.04	4652.08	4050.01
766	9.46287	781.047	0	2845.72	4376.44	4949.69	4249.42
767	9.47524	594.969	0	2373.95	3716.95	3695.98	3797.89
768	9.48761	601.58	212.436	2630.41	4156.15	4074.64	4399.52
769	9.49998	764.687	0	2788.8	3541.74	3667.65	4555.83
770	9.51235	972.683	205	2568.1	3435.76	4111.5	3948.86
771	9.52472	798.24	0	2575.59	3281.77	3252.35	4562.74
772	9.53709	910.845	0	2365.4	3378.19	4697.53	5198.22
773	9.54946	903.986	0	2589.32	3561.84	3597.28	4804.86
774	9.56183	751.504	0	2494.61	2834.09	3852.31	4335.69
775	9.5742	905.852	256.421	2492.34	3098.21	4001.39	6433.36
776	9.58657	861.616	0	2740.34	3398.81	4210.29	5077.26
777	9.59894	940.262	0	2722.35	3241.82	4652.52	5362.66
778	9.61131	847.223	0	2560.42	3328.25	4135.25	4456.1
779	9.62368	930.004	138.384	2728.14	3338.2	3494.91	5559.57
780	9.63605	827.885	120.366	2587.29	3270.11	4407.78	5322.18
781	9.64841	722.393	0	2391.97	3296.18	4548.99	5722.32
782	9.66078	809.717	224.839	2369.22	3388.51	4309.57	5115.16
783	9.67315	866.953	0	2744.61	3493.28	4087.73	5858.57
784	9.68552	645.677	0	2817.83	3263.4	3224.03	5976.81
785	9.69789	854.552	219.879	2535.85	3218.82	4180.82	4197.31
786	9.71026	693.872	204.324	2626.07	3250.18	4537.11	4868.32
787	9.72263	742.484	173.848	2683.43	3244.32	3274.35	4247.98
788	9.735	1016.31	218.676	2692.86	3751.34	3445.94	4596.56
789	9.74737	1071.39	204.34	2645.06	3761.64	3316.09	4936.11
790	9.75974	896.375	0	2889.63	3820.77	3448.82	5037.76
791	9.77211	860.445	0	3150.34	3970.77	5203.23	5509.79
792	9.78448	751.985	146.615	3175.71	4078.3	4179.84	4420.52
793	9.79685	814.296	148.142	2820.46	3898.38	3916.98	4080.25
794	9.80922	562.387	206.355	2995.58	4012.3	3533.42	3895.07
795	9.82159	649.33	177.949	2858.88	4577.15	3041.52	4393.67
796	9.83396	759.57	0	3157.29	4463.54	3666.33	4717.17
797	9.84633	687.69	266.637	3316.59	4445.35	3769.98	4289.33
798	9.8587	548.418	124.419	3048.26	4484.16	3964.36	3919.84
799	9.87107	823.567	0	3124.18	4319.42	3966.43	4097.27
800	9.88344	730.729	0	3361.36	4291.36	3899.89	4495.62
801	9.89581	623.034	0	3021.46	4518.58	3761.41	4083.85
802	9.90818	546.428	406.837	2945.56	4876.97	3282.6	4109.54
803	9.92055	664.799	0	3266.51	4999.14	3606.73	4410.22
804	9.93292	428.015	129.487	2898.34	4796.83	3774.16	4324.2
805	9.94529	371.465	0	3131.64	4815.05	4137.85	3636.35
806	9.95766	588.761	0	3054.74	4653.64	2852.13	3715.86
807	9.97003	659.428	156.594	2910.77	4775.91	3500.92	3984.55
808	9.9824	502.232	232.053	3301.04	4433.76	3980.19	4529.36
809	9.99477	610.738	315.753	3247.67	3989.86	3475.69	3888.27
810	10.0071	495.966	118.802	2908.95	4179.71	2660.65	3847.51
811	10.0195	434.843	0	2882.59	4153.58	3526.37	3830.66
812	10.0319	643.901	287.592	3056.3	4044.88	3789.49	4010.17
813	10.0442	632.987	172.774	2921.97	4399.98	4159.31	4201.98
814	10.0566	506.314	0	3494.71	4391.71	3990.83	4162.82
815	10.069	434.524	197.62	3097.61	4033.65	3467.46	4384.12
816	10.0814	532.173	274.244	3475.3	4623.29	2893.96	3739.88
817	10.0937	466.863	252.704	3384.48	4864.42	3248.55	3887.51
818	10.1061	430.933	187.431	3117.88	4817.78	3322.62	3704.26
819	10.1185	227.545	0	3586.87	5102.42	3334.98	3939.32
820	10.1308	470.9	262.692	3609.3	5215.05	2794.95	3115.74
821	10.1432	272.107	326.187	4026.78	5122.8	2390.77	2950
822	10.1556	352.633	221.421	4117.37	6583.12	3620.28	3003
823	10.1679	329.518	284.85	3831.95	6046.05	3206.04	2710.68
824	10.1803	271.548	407.56	4243.07	5950.17	3138.98	2075.11
825	10.1927	301.7	111.998	4139.96	6058.78	3229.65	2707.19
826	10.2051	273.502	0	4338.29	5544.31	3191.72	2940.19
827	10.2174	252.208	244.377	4178.46	6063.34	2388.2	2898.1
828	10.2298	438.163	210.446	4469.9	5703.83	3168.81	2562.8
829	10.2422	317.783	289.289	3821.61	6207.81	2869.91	2763.42
830	10.2545	359.615	245.663	4368.6	6219.08	1788.2	2448.4
831	10.2669	365.951	226.803	4023.94	5641.68	2866.82	2341.01
832	10.2793	304.7	235.034	3844.65	5780.17	2852.75	2682.49
833	10.2916	329.577	344.803	4352.4	6591.15	2630.63	2698.19
834	10.304	349.863	267.747	4456.51	5469.86	2951.61	2539.06
835	10.3164	432.821	299.721	4737.84	5747.7	2508.7	2605.11
836	10.3288	453.808	291.838	4246.94	6268.26	3033.14	2565.9
837	10.3411	442.832	401.998	4314.44	5891.81	3706.93	2764.83
838	10.3535	332.719	368.782	4386.2	5841.27	2247.16	2614.6
839	10.3659	303.708	302.553	4454.14	6160.16	2708.47	2434.64
840	10.3782	302.39	530.715	4644.48	6621.23	2833.4	2361.91
841	10.3906	201.182	326.348	4476.22	7247.87	2404.2	2577.79
842	10.403	285.232	358.662	4248.28	6752.18	2368.61	2273.23
843	10.4153	126.469	466.702	4644.85	6365.07	2359.91	2870.25
844	10.4277	219.38	338.028	4350.05	6672.65	1994.19	1918.11
845	10.4401	262.94	328.934	4495.25	6686.54	2986.03	3021.89
846	10.4524	217.257	266.171	4242.32	6431.29	2642.68	2911.41
847	10.4648	244.117	427.89	4131.7	6224.17	2314.96	3027.53
848	10.4772	269.954	492.152	4340.89	6017.27	3509.16	2649.71
849	10.4896	369.779	399.697	3748.88	5760.97	2672.09	2465.14
850	10.5019	447.407	338.025	3990.52	5650.65	2991.76	2713.92
851	10.5143	458.805	381.264	3743.31	5400.73	2731.24	3522.8
852	10.5267	339.308	574.909	4082.44	5328.91	3044.42	3158.14
853	10.539	386.648	345.895	4023.64	4907.44	3290.61	3247.82
854	10.5514	315.548	461.617	3780.71	4919.76	3160.25	2623.66
855	10.5638	356.762	542.364	4281.71	4749.82	3482.21	3325.53
856	10.5761	521.955	436.736	4055.83	5049.07	3092.96	3319.78
857	10.5885	572.784	516.848	3840.49	4243.51	2747.43	3817.17
858	10.6009	454.302	431.362	4493.52	5199.01	3125.61	3455.72
859	10.6133	449.512	553.698	4518.16	4217.19	2946.97	3038.85
860	10.6256	501.646	418.397	4807.05	4333.9	2691.39	3607.96
861	10.638	430.791	624.448	4477.5	3974.88	2780.43	4037.75
862	10.6504	601.958	362.997	4542.5	4147.19	3027.06	3894.7
863	10.6627	554.422	482.026	4787.24	4087.36	3631.23	4039.92
864	10.6751	577.563	568.126	5045.9	3743.64	3386.75	4099.2
865	10.6875	679.575	491.418	4754.67	4000.29	3969.32	3885.49
866	10.6998	618.47	534.518	4663.4	3620.81	2743.1	3964.29
867	10.7122	585.909	606.182	4982.31	3229.06	2801.82	4515.33
868	10.7246	708.529	610.976	5065.94	2981.64	3466.36	4291.13
869	10.737	670.196	551.422	4973.56	3033.39	3000.29	4367.39
870	10.7493	586.943	570.439	4931.62	3472.68	3772.77	3754.99
871	10.7617	582.173	638.849	5005.67	3663	2870.18	4403.33
872	10.7741	478.532	603.599	4767.98	3035.15	2967.65	3816.52
873	10.7864	525.501	577.427	5188.76	2915.06	3708.97	4149.75
874	10.7988	519.692	423.137	5042.84	2829.22	3872.39	4317.33
875	10.8112	757.289	560.031	5143.06	2802.8	3819.64	4861.22
876	10.8235	652.82	807.852	5137.27	2868.54	2943.01	4118.94
877	10.8359	621.653	637.211	4859.52	2973.52	3081.72	4457.04
878	10.8483	637.652	749.483	5352.64	2891.18	3040.89	4655.07
879	10.8607	631.53	679.867	5078	2612.9	2692.74	4490.99
880	10.873	436.06	693.925	5144.15	2266.24	2849.75	4597.17
881	10.8854	422.772	616.413	5031	2320.25	2620.36	3410.79
882	10.8978	574.363	880.364	4797.51	2593.86	2834.17	4600.95
883	10.9101	647.605	752.751	5146.74	2503.43	2817.94	3860.97
884	10.9225	531.992	907.538	4936.88	2346.23	2964.41	4472.39
885	10.9349	490.153	894.768	4992.9	1868.99	3258.82	3981.75
886	10.9472	670.661	804.47	4934.16	2164.95	3543.15	4116.91
887	10.9596	832.108	695.478	5288.31	2043.56	2901.31	4418.29
888	10.972	779.35	894.888	5362.07	2184.14	2595.54	3946.51
889	10.9843	453.493	964.007	5325.71	2029.25	3606.87	4786.99
890	10.9967	573.592	879.268	5182.59	2092.72	3263	4120.1
891	11.0091	719.988	943.07	5220.45	1951.11	2697.71	5092.48
892	11.0215	534.123	1029.59	4904.93	1802.07	2605.78	4005.99
893	11.0338	581.31	955.2	5208.98	2159.46	3038.06	4774.92
894	11.0462	748.914	1045.46	5487.33	1749.89	2823.27	4787.51
895	11.0586	576.311	1037.51	5213.19	1481.63	3566	3940.65
896	11.0709	708.075	1142.25	4831.34	1718.84	2633.86	4401.2
897	11.0833	710.445	1149	5347.47	1536.11	2992.87	4272.35
898	11.0957	784.788	1092.04	5208.73	1740.74	2892.58	4937.85
899	11.108	598.849	1310.14	5289.92	1693.64	3873.57	4498.79
900	11.1204	700.7	1275.23	5602.19	1338.69	2966.4	4985.01
901	11.1328	466.021	1497.61	5636.14	1541.24	2258.08	4194.02
902	11.1452	664.904	1533.02	4864.47	1405.24	3249.73	4994.05
903	11.1575	350.045	1407.5	5104.82	1350.96	2654.77	4144.19
904	11.1699	411.875	1339.1	5316.32	1165.99	3082.68	4237.64
905	11.1823	571.278	1325.16	5584.54	1372.36	2257.37	4389.09
906	11.1946	571.979	1439.46	5315.58	1132.49	2909.91	3759.89
907	11.207	517.74	1512.41	5073	1184.18	3048.14	4151.6
908	11.2194	620.29	1531.91	5395.58	1062.67	2566.41	4005.01
909	11.2317	580.811	1385	5397.99	1080.26	3196.63	4496.5
910	11.2441	730.152	1609.57	5844.82	1009.15	3326.73	4453.66
911	11.2565	494.933	1451.64	5371.68	1044.69	3209.18	4545.81
912	11.2689	731.486	1857.85	5687.13	1271.66	2482.47	4275.71
913	11.2812	762.432	1841.86	5362.27	850.048	3779.97	4227.75
914	11.2936	628.508	1528.07	5821.49	1083.69	3248.08	4647.97
915	11.306	518.705	1920.75	5892.48	1132.14	3023.26	4168.37
916	11.3183	637.211	1661.06	5378.84	840.451	2753.07	4482.12
917	11.3307	621.278	1603.97	5408.39	871.385	2541.97	3380.59
918	11.3431	671.864	1584.19	5984.6	902.985	2475.19	4265.82
919	11.3554	519.515	1572.61	5760.95	853.59	2499.74	3696.51
920	11.3678	488.177	1611.62	5353.98	944.718	3521.75	3779.46
921	11.3802	536.852	1772.13	5536.21	806.327	2968.83	4773.59
922	11.3926	628.054	2054.13	6051.76	770.257	2762.64	3754.06
923	11.4049	505.128	1878.85	5587.99	755.258	2784.84	3469.34
924	11.4173	577.589	1754.18	5691.39	623.611	2371.7	3848.01
925	11.4297	248.958	1810.67	5967.66	631.181	2633.42	3705.89
926	11.442	503.981	2081.42	5447.05	405.997	2441.92	3903.61
927	11.4544	594.684	1962.7	5381.6	884.981	2643.33	3112.3
928	11.4668	624.971	2203.69	6108.15	612.792	2510.13	3408.18
929	11.4791	729.898	2180.84	5806.28	640.043	2611.2	3654.08
930	11.4915	727.92	1975.64	5836.73	432.064	2612.17	2723.3
931	11.5039	711.068	2211.5	5693.76	610.409	2094.58	2856.29
932	11.5162	690.335	2200.26	5533.04	602.371	2112.88	3579.97
933	11.5286	783.974	2305.76	5866.19	557.436	2189.29	3693.93
934	11.541	630.876	2368.07	5721.39	525.947	1905.61	2723.66
935	11.5534	716.935	2423.7	5816.24	613.183	2413.8	2874
936	11.5657	620.573	2623.27	5562.09	549.816	1961.14	3294.88
937	11.5781	519.988	2433.83	5442.88	570.764	1932.23	2887
938	11.5905	345.897	2773.49	5447.21	442.282	2234.75	2769.15
939	11.6028	633.753	2721.12	4713.61	633.854	1676.25	2288.5
940	11.6152	496.777	3041.24	5269.77	368.732	2088.16	1950.23
941	11.6276	326.62	2905.86	4591.24	529.218	1405.72	2136.87
942	11.6399	339.262	2770.93	4593.68	349.45	1985.24	2254.09
943	11.6523	260.104	3257.8	4661.22	292.508	1382.59	1575.43
944	11.6647	0	3247.6	4820.01	415.482	927.341	1073.07
945	11.6771	169.039	3281.01	4078.68	397.974	1404.86	1355.73
946	11.6894	110.766	3354.09	4430.08	457.863	1133.92	1269.51
947	11.7018	0	3267.61	4501.23	440.608	1258.83	1524
948	11.7142	0	3399.42	3976.5	485.621	886.14	1027.82
949	11.7265	0	3592.61	3992.8	430.849	1392.04	836.368
950	11.7389	0	3547.66	3940.83	360.265	1347.06	931.051
951	11.7513	0	3940.55	4177.78	393.831	1161.84	742.317
952	11.7636	0	4244.78	4894.23	435.528	1258.99	967.564
953	11.776	0	4440.77	4282.06	240.369	824.237	400.417
954	11.7884	0	4349.95	4337.35	339.027	928.653	924.336
955	11.8008	0	3825	4550.82	314.518	993.433	544.241
956	11.8131	96.4579	4345.15	4141.23	164.774	909.88	898.394
957	11.8255	0	4028.47	4405.78	313.162	1380.37	1123.94
958	11.8379	114.307	4313.38	4274.55	318.591	1094.91	930.22
959	11.8502	0	4526.16	4252.01	303.417	1058.14	905.315
960	11.8626	0	4215.75	4497.81	254.407	691.223	618.585
961	11.875	0	4310.29	4373.56	188.456	1024.2	763.07
962	11.8873	0	4346.08	4132.66	235.76	1320.53	861.159
963	11.8997	0	4168	4732.21	275.126	911.211	657.682
964	11.9121	0	4219.43	4367.59	222.371	1081.9	641.546
965	11.9245	0	4357.49	4466.56	209.802	1221.82	807.781
966	11.9368	0	3655.8	4551.38	133.826	1159.23	1028.19
967	11.9492	0	3560.65	4442.38	336.66	931.71	558.179
968	11.9616	0	3553.46	4947.98	332.794	1530.13	698.259
969	11.9739	0	3496.21	4532.94	297.441	1053.13	707.393
970	11.9863	0	2926.73	4563.83	330.274	850.051	553.042
971	11.9987	0	2894.24	4646.31	301.41	1625.95	553.79
972	12.011	0	2716.32	4910.37	183.127	1320.94	346.019
973	12.0234	0	2553.22	4574.31	233.07	1403.36	1014.81
974	12.0358	0	2277.46	4986.85	261.731	1416.04	634.197
975	12.0481	0	1831.33	4862.74	245.42	1202.41	481.368
976	12.0605	0	2149.75	4797.15	216.333	1048.13	564.235
977	12.0729	92.6482	2059.84	5064.82	172.699	1312.82	964.107
978	12.0853	0	1903.53	4983.21	282.813	1345.08	496.485
979	12.0976	0	1878.07	5367.62	287.397	1009.04	365.691
980	12.11	0	1702.08	5293.64	124.839	1163.53	565.129
981	12.1224	0	1593.98	5434.3	230.63	1348.7	446.807
982	12.1347	0	1672.17	5255.16	129.472	1255.58	856.418
983	12.1471	0	1677.35	5309.74	265.701	1034.21	0
984	12.1595	0	1926.07	5437.14	237.334	1029.21	523.368
985	12.1718	0	1385.48	5270.85	130.316	1031.84	406.613
986	12.1842	0	1794.27	5283.67	304.243	981.138	495.022
987	12.1966	0	1638.84	5249.69	256.778	1424.66	658.148
988	12.209	0	1786.41	5650.9	272.525	1016.83	715.868
989	12.2213	0	2178.1	5437.21	195.912	555.013	0
990	12.2337	0	1933.63	6078.02	100.553	1303.07	936.314
991	12.2461	0	2034.39	5928.92	352.457	1108.51	320.974
992	12.2584	0	2121.35	5972.68	183.501	956.152	448.749
993	12.2708	0	2090.52	6076.29	275.408	1221.42	499.551
994	12.2832	0	1973.21	6092.59	229.666	1374.47	748.979
995	12.2955	0	1884.2	6227.71	172.808	1296.75	1039.9
996	12.3079	0	2099.14	5916.76	215.065	1438.38	797.772
997	12.3203	0	2081.08	6331.45	160.759	1175.78	678.905
998	12.3327	0	1777.64	6539.61	287.265	1232.18	577.486
999	12.345	0	2031.12	6438.4	187.087	1388.29	553.564
1000	12.3574	0	1951.21	6433.73	0	913.346	711.335

## Sheet: Bruce-site8-line9-20keV
Site8_line9_20keV
Point	Distance (µm)	C K series	O K series	Al K series	Fe K series	Pu M series	U M series
1	0	0	3337.01	3273.56	499.115	804.725	822.305
2	0.0102735	0	3241.46	3612.56	688.593	705.777	562.221
3	0.0205469	0	3333.2	3309.92	849.972	994.625	636.737
4	0.0308204	0	2734.76	4008.55	619.375	828.805	887.551
5	0.0410938	81.5326	3200.73	3559.96	596.159	805.041	849.705
6	0.0513673	0	2718.42	3755.3	655.567	969.483	1024.74
7	0.0616408	0	2883.81	3483.53	721.031	936.86	750.664
8	0.0719142	0	3083.48	3612.56	536.289	715.579	801.091
9	0.0821877	164.745	3006.93	3841.13	622.547	1004.47	876.708
10	0.0924611	0	3169.02	3789.88	885.793	1064.96	1073.65
11	0.102735	147.703	3022.61	3894.99	604.616	825.348	958.164
12	0.113008	0	2821.36	3914.24	710.786	551.879	718.262
13	0.123282	0	3086.05	3985.98	561.286	1384.9	1295.75
14	0.133555	0	3221.32	4013.46	701.027	1017.26	674.686
15	0.143828	0	3268.34	3447.83	604.115	756.001	1031.32
16	0.154102	0	3709.39	3959.11	578.323	1228.48	965.261
17	0.164375	0	3419.7	3709.04	720.111	845.802	869.514
18	0.174649	0	3725.77	4178.58	761.665	1052.09	830.383
19	0.184922	0	3984.39	3798.19	735.979	1396.86	1168.25
20	0.195196	108.783	4315.82	3570.86	405.906	973.396	871.907
21	0.205469	0	4240.19	3322.22	677.291	1356.24	1338.55
22	0.215743	111.31	4087.69	3443.1	722.334	1852.48	1293.76
23	0.226016	165.896	4252.31	3487.93	588.809	1230.59	999.557
24	0.23629	0	4449.62	3427.12	822.796	1613.98	1519.42
25	0.246563	214.51	4379.64	3542.59	723.225	1229.02	1392.9
26	0.256836	138.848	4446.26	3184.39	812.387	1386.12	861.913
27	0.26711	116.936	4464.21	3714.63	641.693	1698.92	1255.63
28	0.277383	126.583	4585.85	3125.38	724.41	1522.17	1021.81
29	0.287657	95.7756	4896.17	3358.33	673.363	1575.13	1426.01
30	0.29793	0	4630.89	2945.49	742.776	1234.97	1160.83
31	0.308204	106.969	4789.22	3236.84	559.475	1558.82	1328.03
32	0.318477	0	4731.38	3161.29	706.023	1591.53	1251
33	0.328751	0	4495.06	3158.42	614.126	1350.99	1303.16
34	0.339024	202.21	5075.48	3203.98	748.533	1665.55	1601.78
35	0.349298	0	4681.09	3069.6	722.677	1202.94	1350.45
36	0.359571	258.743	4593.15	3115.74	627.608	1133.21	706.847
37	0.369845	0	4494.53	3357.27	414.223	1313.52	1156.21
38	0.380118	143.405	4393.64	3118.04	744.882	1414.62	2014.99
39	0.390391	162.804	4662.5	3339.59	562.685	1450.12	1136.24
40	0.400665	0	4097.11	3168.53	679.26	2188.55	1725.14
41	0.410938	215.735	4395.23	3290.34	791.126	1814.75	1758.53
42	0.421212	177.917	4198.05	3265.76	805.62	1746.03	1944.77
43	0.431485	303.266	4229.36	3130.9	876.048	2091.51	1623.94
44	0.441759	304.363	4084.44	3367.34	726.746	2002.31	1843.27
45	0.452032	305.234	4520.16	3367.12	564.69	2158.72	2138.1
46	0.462306	254.458	4224.85	3091.66	625.054	1803.87	1460.41
47	0.472579	215.028	3880.85	3500.56	751.788	2295.6	2077.47
48	0.482853	428.414	4112.78	3555.03	815.174	2051.55	2108.88
49	0.493126	346.995	4065.61	3333.61	1019.41	2070.92	2013.89
50	0.5034	299.61	4141.75	3231.24	965.281	1470.59	1944.23
51	0.513673	413.771	3849.66	3476.95	717.02	2867.75	2330.63
52	0.523946	169.388	4020.09	3299.32	835.893	2012.73	2231.2
53	0.53422	377.273	3849.79	3176.55	739.928	1683.37	2312.64
54	0.544493	325.59	3664.34	3311.07	782.131	1752.77	2580.84
55	0.554767	218.444	4311.72	3235.35	788.787	1928.78	2382.08
56	0.56504	297.64	3971.45	3137.34	830.684	1641.91	2256.28
57	0.575314	350.578	3903.74	3105.61	858.885	1515.96	2974.15
58	0.585587	200.822	4040.44	3081.44	825.229	1568.81	1948.4
59	0.595861	257.946	4391.13	3234.59	677.375	1814.44	2402.39
60	0.606134	249.105	3884.6	3290.78	698.708	2109.39	3003.97
61	0.616408	0	3972.03	3183.69	746.535	2163.86	2545.78
62	0.626681	184.353	4069.42	3117.16	621.505	1583.79	2396.97
63	0.636955	252.811	4034.67	3282.39	781.941	1805.15	2381.24
64	0.647228	208.232	3827.44	3123.76	827.083	2409.73	3492.99
65	0.657501	207.19	4031.04	3166.05	791.052	2754.16	1874.45
66	0.667775	217.301	3986.9	3256.53	790.402	1804.62	2614.32
67	0.678048	182.084	3805	3240.45	801.259	2417.41	2903.91
68	0.688322	275.564	4054.6	3020.98	1044.08	1381.08	2742
69	0.698595	363.112	3996.91	3468.26	763.72	2437.79	3549.26
70	0.708869	225.945	3714.48	3199.62	923.89	1769.41	2884.93
71	0.719142	153.549	3585.8	3125.91	721.347	1503.65	2404.78
72	0.729416	182.751	3889.17	3016.13	1051.2	2155.6	2586.9
73	0.739689	370.022	3995.54	3444.94	784.486	2302.58	3154.91
74	0.749963	269.629	4023.19	3126.58	1016.86	2680.16	2474.13
75	0.760236	263.757	3881.2	3260.19	780.199	909.397	3098.77
76	0.770509	280.54	3726.51	3158.55	813.998	2203.42	2926.87
77	0.780783	460.532	3333.88	3093.52	968.273	1263.24	3373.05
78	0.791056	443.733	4007.22	3172.66	975.528	2825.99	2680.96
79	0.80133	426.914	3531.25	3297.78	1104.93	2199.81	3061.36
80	0.811603	342.27	3446.56	3249.62	737.004	2661.15	3025.91
81	0.821877	603.274	3663.43	3083.32	829.586	1785.74	3507.28
82	0.83215	650.658	3333.89	3176.29	926.678	2341.5	3801.99
83	0.842424	604.191	3498.11	3059.2	682.758	2067.14	3920.69
84	0.852697	623.552	3452.85	3031.23	730.701	2205.01	3370.94
85	0.862971	784.52	3463.36	2925.31	812.91	2504.23	3752.99
86	0.873244	687.295	3375.51	3121.43	769.676	2875.29	3976.67
87	0.883518	606.22	3150.72	3322.24	1044.18	2129.13	4197.89
88	0.893791	813.532	3330.36	2980.38	943.35	2495.56	4483.8
89	0.904064	783.725	3219.93	2967.42	1100.91	1976.52	3776.24
90	0.914338	826.284	3201.47	2977.19	831.292	2561.04	3674.99
91	0.924611	721.787	3074.53	3302.22	982.838	3395.73	4656.31
92	0.934885	814.477	3199.59	2949.17	1185.02	2998.33	3864.16
93	0.945158	786.223	3261.85	3436.74	957.015	2320.54	3783.44
94	0.955432	778.757	3094.35	3011.25	1095.03	2705.75	3285.53
95	0.965705	770.41	3082.4	3052.41	710.49	3106.91	3440.37
96	0.975979	764.191	2598.89	3117.91	776.118	2546.19	4030.41
97	0.986252	616.126	2545.43	3359.76	1080.86	2144.31	3540.53
98	0.996526	692.109	2640.17	3293.85	1120.38	3807.12	4333.66
99	1.0068	449.206	2381.06	3422.72	950.155	3302.41	4345.21
100	1.01707	601.89	2272.31	3217.69	1164.26	3636.81	4643.51
101	1.02735	650.127	2451.45	3234.39	897.762	3258.28	4498.04
102	1.03762	532.984	2421.34	3481.9	1144.32	2724.09	5318.75
103	1.04789	471.102	2652.49	3895.7	1048.26	3707.86	4288.02
104	1.05817	406.375	2318.85	3520.85	1112.52	2270.99	4279.81
105	1.06844	550.095	2697.42	3747.96	1051.07	3717.93	4594.87
106	1.07871	550.794	2381.6	4019.64	1253.87	3103.85	4370.4
107	1.08899	501.84	2350.43	3638.33	966.506	3250.76	4779.88
108	1.09926	549.61	2239.16	3923.8	951.416	3009.1	4635.09
109	1.10953	587.873	2245.08	4013.46	1432.86	3291.13	4665.46
110	1.11981	449.065	2487.22	4136.41	860.639	2822.95	4162.32
111	1.13008	497.559	2605.8	4041.42	1407.98	4190.96	4755.29
112	1.14035	383.811	2311.25	3906.56	898.92	2660.94	4433.44
113	1.15063	579.764	2760.18	4500.79	1166.16	3349.95	4425.74
114	1.1609	423.004	2589.13	4352.78	896.088	3468.05	3357.69
115	1.17117	616.645	2333.79	4321.84	1136.97	2728.77	4700.27
116	1.18145	628.495	2486.88	4049.25	1218.53	4128.82	3968.09
117	1.19172	631.543	2275	4097.76	1172.09	4151.51	4081.66
118	1.20199	626.574	2166.45	3964.59	1292.05	3770.88	4927.02
119	1.21227	531.51	2229.45	4526.5	1502.69	3952.55	4325.79
120	1.22254	613.611	1902.74	4074.61	1539.25	3579.29	4014.5
121	1.23282	602.837	2323.44	3870.75	1368.41	3078.83	2972.19
122	1.24309	573.121	2141.65	3827.77	1300.67	3386.9	4430.13
123	1.25336	620.478	2156.93	3852.19	1424.63	3759.3	4544.56
124	1.26364	657.389	2119.07	3797.03	1745.72	4520.39	4726.02
125	1.27391	682.309	1851.38	4108.2	1603.84	2688.89	3904.43
126	1.28418	641.857	1907.83	4117.34	1862.91	2908.01	4298.36
127	1.29446	671.023	1883.27	3933.1	1739.42	3162.34	4894.8
128	1.30473	685.65	1953.6	3881.4	1678.34	3501.26	4011.67
129	1.315	965.817	1856.13	3674.44	1698.93	3912.34	5120.17
130	1.32528	783.485	1777.65	3368.3	1405.99	3395.95	4109.32
131	1.33555	855.763	1922.69	3687.75	1536.84	2714.25	4512.22
132	1.34582	814.889	1768.4	3421.47	1456.48	3664.63	4598.25
133	1.3561	908.977	1818.59	3203.78	1133.5	4149.61	4921.78
134	1.36637	1061.75	1671.91	3037.53	1177.71	3995.94	5384.16
135	1.37664	836.182	1638.97	2828.28	1085.92	4380.56	6206.45
136	1.38692	914.116	1486.72	2973.65	1455.14	4653.55	4515.2
137	1.39719	1117.86	1750.48	2956.95	1275.44	3297.49	4577.94
138	1.40746	1071.64	1345.86	2697.96	1147.14	3154.8	5127.38
139	1.41774	940.437	1488.74	2861.82	1487	3507.95	5707.44
140	1.42801	1145.55	1433.27	2852.05	1449.69	3493.92	5138.54
141	1.43828	999.181	1437.37	2931.8	1112.38	3854.29	5107.8
142	1.44856	1097.52	1218.37	2685.1	1401.04	3869.12	6180.8
143	1.45883	1285.57	1287.25	3012.36	1481.87	4090.95	5836.28
144	1.4691	1194.52	1573.81	3040.2	1454.68	2943.57	5509.79
145	1.47938	1113.19	1165.69	2976	1392.9	3879.51	4642.46
146	1.48965	1155.45	1537.43	3514.04	1422.98	3073.16	5982.51
147	1.49993	797.168	1577.07	3273.93	1612.67	3316.11	5215.54
148	1.5102	1116.65	1461.5	3219.91	1741	3644.81	5990.65
149	1.52047	1149.18	1416.32	3443.52	1429.92	3345.5	5865.46
150	1.53075	1088.23	1400.98	3587.21	1702.1	3139.36	5068.94
151	1.54102	1215.94	1334.69	3448.1	1578.57	3855.99	5947.02
152	1.55129	1208.48	1355.36	3780.82	1919.9	3350.78	5116.86
153	1.56157	1188.2	1298.53	3870.66	2001.53	3283.79	5554.6
154	1.57184	1331.35	1703.28	3958.61	1456.75	3946.94	5227.6
155	1.58211	1490.18	1748.66	3818.02	1771.08	4100.77	6479.38
156	1.59239	1250.59	1508.55	4060.53	1540.01	4140.76	5435.03
157	1.60266	1354.34	1604.06	4430.96	1400.46	3680.36	5680.42
158	1.61293	1376.29	1510.97	3838.57	1715.84	3971.3	4696.98
159	1.62321	1527.38	1649.31	4275.14	1654.01	3506.67	5026.24
160	1.63348	1571.4	1541.56	4577.75	1386.79	3855.15	4937.29
161	1.64375	1343.11	1955.9	4384	1854	3824.24	4748.67
162	1.65403	1416.95	1567.82	4478.75	1633.51	3855.79	5250.66
163	1.6643	1154.9	1570.21	4167.83	1472.74	3059.58	4432.02
164	1.67457	1529.26	1442.27	4192.56	1361.28	2603.28	4602.26
165	1.68485	1372.35	1406.18	4382.32	1393.26	3093.13	5232.16
166	1.69512	1329.15	1395.44	4152.83	1300.11	2985.69	4634.45
167	1.70539	1478.38	1376.18	4588.47	1172.35	3331.39	4128.04
168	1.71567	1272.21	1421.08	4343.64	1370.59	3650.62	5735.24
169	1.72594	1385.18	1185.47	4515.35	1132.42	4181.85	5261.57
170	1.73621	1518.85	1332.64	4606.41	1300.91	3332.96	4482.43
171	1.74649	1397.63	1311.21	4527.42	1062.45	3679.27	5224.82
172	1.75676	1528.23	1316.81	4994.78	1182.84	3597.57	4825.18
173	1.76704	1339.5	1200.51	4807.57	1182.17	3985.29	5085.09	for these highlighted
174	1.77731	1414.71	1058.76	4542.65	1236	3661.29	4574.38	U-average	Pu-average	Fe-aveage	Al-average	C-average
175	1.78758	1394.56	1171.54	4711.7	1185.62	3616.62	4790.96	5188.52	3563.15	1469.8	4046.14	1056.95
176	1.79786	1430.53	1254.47	4640.3	1176.78	3765.16	4812.27
177	1.80813	1367.71	1336.03	4679.21	1139.37	3789.66	4536.59	0.59286	0.40714	0.266464	0.733536
178	1.8184	1348.45	1036.89	4724.96	1249.78	3877.76	4930.29
179	1.82868	1348.11	1117.16	4594.09	1079.32	3319.96	4791.45
180	1.83895	1458.03	1080.12	4682.3	1164	3415.12	4087.68	standard deviation
181	1.84922	1546.78	1286.77	4883.7	779.909	4400.82	3796.39	548.096	400.412	236.188	564.195	166.443
182	1.8595	1662.29	1238.8	4587.88	1559.02	2995	4686.11
183	1.86977	1405.76	1224.46	4706.89	1234.29	3736.45	4807.17
184	1.88004	1475.21	1240.04	4483.12	1369.05	4242.53	4912.19
185	1.89032	1783.41	1349.33	4464.18	1463.13	4021.1	4272.01
186	1.90059	1402.54	1363.78	4772.15	1052.41	2903.89	4733.21
187	1.91086	1586.38	1351.4	4639.54	1448.78	3472.72	3902.02
188	1.92114	1696.3	1286.43	4158.94	1018.22	3357.17	4340.14
189	1.93141	1604.87	1333.85	4210.17	1291.5	4017.82	4840.93
190	1.94168	1432.91	1574.4	4237.86	1288.3	3880.79	4407.44
191	1.95196	1729.89	1462.47	3643.33	1052.99	4202.98	4150.66
192	1.96223	1619.06	1397.16	4171.35	1207.96	3674.06	4907.96
193	1.9725	1549.55	1349.46	3959.67	1126.81	3218.05	4114.65
194	1.98278	1758.88	1611.14	3912.3	1456.16	3512.99	4606.47
195	1.99305	1643.32	1528.65	3818.65	1328.02	3938.3	4729.6
196	2.00332	1591.01	1343.39	3409.2	1225.4	3963.72	4292.24
197	2.0136	1802.09	1690.72	3422.68	1437.41	3328.12	3781.61
198	2.02387	1793.58	1272.57	3790.86	1229.7	4124.23	4152.41
199	2.03415	1792.73	1563.99	3599.38	1269.6	3130.27	3648.11
200	2.04442	1998	1411.04	3665.68	1361.99	3457.64	3967.69
201	2.05469	1690.6	1148.87	3633.42	1218.09	3053.57	3627.16
202	2.06497	1915.74	1297	3726.01	1269.19	3647.83	4465.68
203	2.07524	1958.88	1436.58	4014.9	1464.14	3229.21	3438.44
204	2.08551	1831	1252.1	3773.62	1167.8	2787.61	3780.1
205	2.09579	2189.09	963.569	3773.67	1412.08	3034.56	3506.27
206	2.10606	1993.53	1098.23	4343.21	1479.39	2881.37	3825.86
207	2.11633	1815.33	1027.79	3868.37	1474.84	2427.93	4501.78
208	2.12661	1706.7	993.067	3975.23	1317.59	2453.22	4289.64
209	2.13688	1805.4	896.714	3603.43	1241.68	2814.7	4244.27
210	2.14715	1730.07	925.147	3867.66	1267.02	2656.01	2901.34
211	2.15743	1787.05	673.369	3617.92	1398.93	2450.26	3715.42
212	2.1677	1901.48	1029.01	3792.83	1415.82	3024.25	3779
213	2.17797	1974.3	806.454	3836.66	1275.62	3145.67	3606.62
214	2.18825	2054.44	972.182	3629.1	1472.73	3103.3	3883.47
215	2.19852	1881.52	1174.19	3829.78	1181.68	3369.86	3395.34
216	2.20879	2029.56	1055.1	3834.36	1228.83	3088.77	3483.67
217	2.21907	2061.16	878.087	3843.07	1294.3	3039.16	3469.85
218	2.22934	2275.31	834.251	3631.72	1333.62	3406.57	3306.84
219	2.23961	2304.64	1059.87	3958.16	1579.22	2428.3	3458.02
220	2.24989	1977.06	939.503	3566.55	1417.91	2936.24	3903.89
221	2.26016	2193.3	1028.66	3566.81	1339.61	2936.36	3688.47
222	2.27043	2164.1	971.744	3849.83	1398.48	3403.15	3534.82
223	2.28071	2444.86	1180.01	3443.05	1377.67	2911.21	2754.41
224	2.29098	2540.19	991.26	3537.1	1404.29	3024.85	3535.01
225	2.30126	2667.1	1064.62	3361.17	1376.89	2898.81	3969.09
226	2.31153	2889.64	979.287	3137.78	1288.06	2688.22	3429.36
227	2.3218	2856.51	804.503	3304.7	1392.48	2354.88	3205.74
228	2.33208	2787.35	918.548	3096.38	1327.8	3002.8	3411.69
229	2.34235	2917.91	904.332	2862.83	1650.1	3139.52	2920.25
230	2.35262	2809.23	793.034	2586.53	1455.67	2734.02	2961.18
231	2.3629	3035.61	974.078	2567.73	1462.84	3316.15	2559.38
232	2.37317	2948.13	734.964	2780.25	1653.16	2710.49	2397.87
233	2.38344	2941.16	649.085	2517.82	1427.78	3100.46	3096.82
234	2.39372	2993.31	591	2366.27	1400.08	2707.56	2725.52
235	2.40399	3022.98	647.933	2025.7	1179.15	2223.59	2543.91
236	2.41426	3086.35	650.857	2045.94	1466.41	2123.96	2507.36
237	2.42454	3097.18	533.792	2063.6	1193.7	3121.68	1981.25
238	2.43481	3252.75	584.257	1813.8	1288.91	2575.09	1996.03
239	2.44508	3517.79	454.684	2078.23	1188.61	2403.28	1935.9
240	2.45536	3757.24	429.785	1751.2	1115.66	3086.9	2562.12
241	2.46563	3786.97	378.097	1682.34	1184.58	2570.94	2225.76
242	2.4759	3908.39	439.426	1695.14	1203.95	2602.96	2075.16
243	2.48618	4080.99	416.222	1664.37	1141.72	2332.06	2340.48
244	2.49645	3886.65	324.426	1575.09	1174.18	1926.1	2168.25
245	2.50672	3912.17	341.654	1638.87	1267.04	2631.26	2034.37
246	2.517	3932.61	285.837	1547.38	1475.08	1966.86	2578.26
247	2.52727	4170.3	349.251	1648.58	1306.53	2588.11	1938.04
248	2.53754	4116.95	377.103	1548.79	1350.84	2588.73	2259.91
249	2.54782	4131.92	381.146	1617.97	1321.77	1593.77	1981.24
250	2.55809	4257.96	415.952	1232.45	1224.52	2267.05	2387.18
251	2.56836	4488.38	306.067	1225.14	1057.96	2739.79	2314.04
252	2.57864	4062.22	438.155	1428.75	1215.9	1867.74	2009.15
253	2.58891	4128.23	306.178	1607.59	1206.93	2526.57	2337.93
254	2.59919	3952.93	326.025	1597.21	1291.43	2813.77	2404.88
255	2.60946	3973.15	290.528	1180.52	1356.86	2713.95	2297.43
256	2.61973	3947.69	292.377	1486.48	1280.52	2482.98	2564.82
257	2.63001	3660.59	317.133	1074.64	1213.18	2350.14	2360
258	2.64028	3571.68	289.944	1316.7	1285.85	2497.39	2421.86
259	2.65055	3407.69	394.535	1363.49	1314.13	2427.01	1799.85
260	2.66083	3714.95	372.159	1190.88	814.122	2773.57	2899.3
261	2.6711	3232.08	326.482	1429.87	867.019	2168.38	2371.7
262	2.68137	3694.73	384.51	1309.8	1241.1	2926.13	2411.59
263	2.69165	3409.43	279.437	1268.38	1309.18	2203.66	2373.67
264	2.70192	3140.03	412.44	1414.24	1266.42	3039.17	2287.7
265	2.71219	3284.5	490.79	1379.2	988.456	2774.44	2348.98
266	2.72247	3828.54	347.614	1401.42	962.49	2438.04	2104.11
267	2.73274	3496.27	268.637	1394.02	1055.6	2402.87	3113.7
268	2.74301	3608.67	381.416	1518.86	1186.89	2432.07	2573.15
269	2.75329	3435.7	388.07	1496.07	1006.49	2437.21	2231.96
270	2.76356	3264.55	406.013	1377.42	863.946	3042.2	2340.4
271	2.77383	3568.99	349.115	1466.48	772.705	2216.58	3310.05
272	2.78411	3435.94	333.082	1432.08	889.846	2813.38	2309.71
273	2.79438	3196.8	327.031	1353.53	1005.53	2213.68	2658.98
274	2.80465	3419.01	276.642	1335.71	843.173	2547.45	2242.32
275	2.81493	3301.64	329.926	1419.89	680.586	3322.94	2154.34
276	2.8252	3368.65	365.291	1489.38	985.309	2778.54	2819.32
277	2.83547	3320.77	241.501	1571.89	1063.47	2417.72	2447.23
278	2.84575	3264.55	371.36	1204.59	1007.96	2819.57	2860.59
279	2.85602	3349.96	325.756	1416.72	910.253	3227.68	2842.78
280	2.8663	3274.16	331.021	1310.62	1155.66	3577.18	2922.84
281	2.87657	3116.01	406.316	1541.14	911.678	2865.43	2531.59
282	2.88684	3494.51	356.835	1331.76	1055.75	2602.65	2639.11
283	2.89712	3244.38	317.972	1319.39	974.771	3211.34	2746.79
284	2.90739	3393.22	289.854	1401.76	877.836	2526	2708.46
285	2.91766	3057.44	292.023	1272.54	791.24	3781.56	3064.78
286	2.92794	3292.5	373.803	1563.59	998.967	3046.73	1827.91
287	2.93821	3503.6	370.234	1276.04	866.246	2336.3	2616.3
288	2.94848	3217.23	227.445	1243.1	759.862	2760.12	2883.9
289	2.95876	3206.88	225.072	1413.66	864.176	2653.81	2258.45
290	2.96903	2871.27	273.761	1413.73	973.695	3751.78	3193.24
291	2.9793	2673.58	276.709	1295.01	916.086	2927.86	2516.9
292	2.98958	2734.27	269.376	1033.54	1022.62	3834.37	2713.57
293	2.99985	2617.17	364.385	1309.22	709.285	3194.58	2779.15
294	3.01012	2607.89	332.862	1328.58	796.943	3095.19	2669.25
295	3.0204	2356.93	282.643	1232.17	700.09	2467.43	3111.07
296	3.03067	2474.83	361.509	1221.93	1066.31	3510.01	2804.17
297	3.04094	2392.74	302.668	1198.41	832.6	2463.18	2484.93
298	3.05122	2183.37	315.938	1296.39	1132.93	2702	2895.43
299	3.06149	2096.89	234.063	1353.67	897.882	2662.7	2695.45
300	3.07176	1971.48	190.923	1247.8	884.685	2960.05	3044.69
301	3.08204	2030	279.483	1217.29	640.812	3083.15	3131.78
302	3.09231	1875.3	280.663	1278.19	587.649	3009.32	3535.16
303	3.10258	1578.31	280.72	1330.13	808.97	2852.28	2956.31
304	3.11286	1790.84	347.035	1267.33	928.317	2773.39	3512.86
305	3.12313	1734.79	235.705	1232.51	952.824	3274.97	2865.96
306	3.13341	1628.93	257.16	1322.04	1009	3381.85	3089.65
307	3.14368	1522.63	255.107	1363.64	689.454	3288.39	2434.83
308	3.15395	1577.16	352.876	1319.34	726.761	2675.52	2939.96
309	3.16423	1739.55	258.623	1435.04	828.393	2909.23	2854.33
310	3.1745	1690.7	268.698	1520.22	941.761	3986.07	3255.34
311	3.18477	1775.81	277.857	1321.69	748.389	2400.27	2484.57
312	3.19505	1735.76	260.934	1202.99	693.875	2547.96	2800.55
313	3.20532	1601.26	153.636	1375.08	898.386	3660.87	2882.15
314	3.21559	2053.49	205.42	1303.34	634.766	2357.73	2383.2
315	3.22587	1781.88	242.854	1577.22	825.76	3270.74	3558.57
316	3.23614	2439.99	302.511	1359.93	854.262	2589.76	3079.21
317	3.24641	2422.23	322.702	1258.4	803.453	3482.97	4068.82
318	3.25669	2537.24	319.427	1414.51	891.12	2637.01	2954.95
319	3.26696	2380.42	184.944	1442.16	891.699	2891.84	3615.22
320	3.27723	2783.35	231.134	1711.62	785.74	2860.32	2833.38
321	3.28751	2577.95	134.993	1813.18	968.736	3496.53	2870.37
322	3.29778	2467.01	281.018	1829.48	831.682	2930.76	2754.29
323	3.30805	2919.88	402.686	1942.75	639.091	3460.57	3344.02
324	3.31833	2857.39	357.522	1822.59	635.339	3276.55	4061.4
325	3.3286	2685.69	327.727	1766.13	879.818	3438.97	3647.45
326	3.33887	2595.32	364.406	1901.28	1141.6	3220.52	3446.86
327	3.34915	2583.96	254.92	1885.14	948.483	3456.94	2911.06
328	3.35942	2643.3	460.151	1973.62	867.753	3952.54	3051.48
329	3.36969	2518.2	348.59	2219.74	896.979	3330.09	3723.66
330	3.37997	2596.21	292.063	2294.77	907.579	3877.13	3628.55
331	3.39024	2342.82	536.028	2036.6	985.238	3310.2	3204.65
332	3.40052	2108.69	429.51	2331.26	905.735	4142.89	3523.38
333	3.41079	2114.81	440.965	2197.14	1015.2	2962.94	3920.3
334	3.42106	1909.3	530.044	2168.49	1049.51	3558.93	3947.24
335	3.43134	1920.47	666.294	2054.12	1009.28	3759.86	3542.26
336	3.44161	1918.08	589.17	2175.84	912.818	4393.49	3559.41
337	3.45188	1715.34	487.508	2363.81	811.168	2941.1	3633.33
338	3.46216	1723.23	649.694	2318.96	1180.75	4372.47	3803.27
339	3.47243	1933.97	587.67	2600.34	1083.6	4192.05	3810.05
340	3.4827	1952.45	805.881	2460.07	1099.39	4345.32	4379.33
341	3.49298	1807.01	892.747	2310.93	959.787	3613.24	3364.63
342	3.50325	1872.89	621.789	2565.55	982.947	3731.97	4579.11
343	3.51352	1703.36	820.072	2784.93	854.441	4304.02	3521.76
344	3.5238	1834.54	760.51	2885.43	970.561	3503.31	3836.31
345	3.53407	1592.09	709.445	2607.96	1025.34	3762.19	3051.67
346	3.54434	1624.42	595.675	2783.83	1037.77	4280.75	3546.01
347	3.55462	1580.29	743.452	3230.37	1060.56	3999.12	4990.41
348	3.56489	1758.21	665.508	3457.34	937.276	3812.22	3742.24
349	3.57516	1573.69	614.746	3460.27	733.44	4095.33	4268.94
350	3.58544	1664.23	632.771	3480.37	787.835	4904.38	4883.99
351	3.59571	1709.33	566.872	3727.24	718.39	3965.84	3836.86
352	3.60598	1419.01	522.605	3852.63	1058.91	4140.67	4456.55
353	3.61626	1673.32	350.321	3757.65	711.571	3808.37	3865.36
354	3.62653	1679	575.628	3829.43	656.716	3675.03	4437.58
355	3.6368	1690.36	470.777	3952	777.848	4184.96	5171.17
356	3.64708	1833.22	435.793	3839.92	757.46	4256.52	4320.19
357	3.65735	1580.33	555.318	3852.9	623.676	4341.65	4092.89
358	3.66763	1583.7	452.775	3725.99	741.352	3925.93	3966.54
359	3.6779	1395.75	442.071	4205.56	940.699	3700.68	4111.42
360	3.68817	1524.77	463.662	3915.43	691.853	3902.19	4126.19
361	3.69845	1458.36	325.526	3744.95	867.435	4174.62	5447.02
362	3.70872	1602.4	527.709	3852.15	833.15	3737.81	4484.9
363	3.71899	1340.61	392.303	3958.57	660.207	3400.98	4747.13
364	3.72927	1396.41	512.834	3542.25	842.982	3181.68	4604.76
365	3.73954	1555.34	364.034	3667.09	658.704	3769.66	3982.25
366	3.74981	1429.44	429.855	3827.69	818.166	3908.96	4371.53
367	3.76009	1436.07	462.84	4031.63	791.903	4049.51	4841.31
368	3.77036	1303.61	318.754	4150.8	707.027	3893.69	5261.39
369	3.78063	1663.2	607.736	4177.93	741.022	3791.03	5469.81
370	3.79091	1212.07	530.847	3964.09	703.735	3672.02	4976.67
371	3.80118	1354.06	480.683	4188.28	680.115	4186.15	4585.78
372	3.81145	1281.53	453.293	4108.17	752.817	2893.95	4613.08
373	3.82173	1312.07	491.537	4257.79	774.766	4398.59	5474.37
374	3.832	1226.81	607.408	4100.63	757.987	3769.97	4852.56
375	3.84227	1471.11	575.376	3960.32	863.736	3778.77	4399.22
376	3.85255	1244.98	519.46	4123.63	755.263	3892.77	5116.06
377	3.86282	1475.14	815.168	3923	829.262	3658.26	4228.19
378	3.87309	1542.42	538.189	3704.42	686.87	3447.22	5646.67
379	3.88337	1360.38	778.663	4107.32	735.013	4288.35	4827.8
380	3.89364	1309.82	664.86	3878.51	776.617	3433.8	5197.9
381	3.90391	1153.59	722.69	3674.95	678.867	3684.07	4583.5
382	3.91419	1167.21	911.477	3444.97	892.329	3478.05	5048.37
383	3.92446	953.22	702.127	3330.32	841.106	4126.74	4780.43
384	3.93474	1151.81	595.275	3125.15	885.888	3458.77	5059.68
385	3.94501	980.481	839.431	3121.35	1148.95	3587.44	4791.44
386	3.95528	1048.65	655.207	3229.62	1123.67	3569.45	5166.54
387	3.96556	884.283	716.211	3158.88	1129.85	3242.11	4136.62
388	3.97583	999.467	736.145	3032.29	945.916	3467.04	5479.7
389	3.9861	898.813	622.632	3151.08	846.632	3826.82	4720.97
390	3.99638	803.436	672.253	2745.15	952.791	3329.86	4719.59
391	4.00665	772.934	602.782	2976.75	1149.29	3450.96	4531.35
392	4.01692	885.459	444.509	3293.41	898.487	2785.16	5649.03
393	4.0272	853.517	517.695	3229.77	1279.23	3735.84	4427.55
394	4.03747	927.792	487.394	3649.78	1381.24	3072.92	4538.56
395	4.04774	1016.28	368.641	3451.57	913.505	4099.35	5810.8
396	4.05802	903.838	642.324	3323.69	887.574	3118.49	4974.92
397	4.06829	980.759	693.725	3251.95	873.484	4387.45	4504.85
398	4.07856	1107.74	476.951	3595.79	1092.43	3347.63	4976.46
399	4.08884	1068.91	510.94	3818.16	1149.61	3534.44	4636.25
400	4.09911	1010.66	648.294	3670.68	1006.11	3632.66	4870.2
401	4.10938	1099.09	554.278	3668.72	1279.62	2784.03	5019.22
402	4.11966	1106.06	453.842	3577.33	1064.16	3702.75	4920.02
403	4.12993	1000.47	447.795	3627.73	1109.55	4547.93	5570.67
404	4.1402	857.561	386.382	3769.92	1220.06	3373.79	4452.04
405	4.15048	1112.33	446.16	3451.7	1449.23	4516.55	5566.85
406	4.16075	1000.47	451.761	3862.42	920.689	3110.43	4912.61
407	4.17102	974.806	488.228	3769.7	1231.85	3247.78	5484.82
408	4.1813	1090.35	539.375	3786.84	1066.6	3156.98	4983.75
409	4.19157	938.518	598.789	3695.59	1261.29	3717.02	4711.69
410	4.20185	924.031	541.742	3708.23	1327.17	4421.2	4866.87
411	4.21212	1086.25	609.952	3785.73	1183.04	3841.85	5534.47
412	4.22239	1079.58	490.084	3712.71	1229.31	4184.85	5758.24
413	4.23267	1134.01	712.216	3981.06	1295	3421.46	5208.99
414	4.24294	996.164	577.156	3626.72	1606.1	3924.74	4943.21
415	4.25321	956.617	578.272	3601.34	1454.26	3554.24	4992.08
416	4.26349	1094.61	610.01	3627.12	1481.13	4461.29	5052.64
417	4.27376	944.282	408.165	4115.2	1578.68	3426.37	5180.76
418	4.28403	887.368	402.791	3581.07	1983.42	3235.23	5673.34
419	4.29431	1037.12	470.257	3145.47	1519.98	3529.78	5067.6
420	4.30458	1009.56	450.426	3316.74	1916.37	3135.74	5188.84
421	4.31485	1013.55	472.522	3504.27	1698.68	3875.28	5066.93
422	4.32513	982.643	571.768	3423.25	1777.03	3442.81	5524.15
423	4.3354	1059.41	391.626	3155.07	2008.88	4166.58	4937.96	for these highlighted
424	4.34567	1223.99	465.737	3325.63	1746.68	3286.01	4550.12	U-average	Pu-average	Fe-aveage	Al-average	C-average
425	4.35595	1180.67	392.922	3415.86	2189.21	2606.05	4163.15	4986.93	3640	1139.51	3613.34	1094.1
426	4.36622	1337.85	365.473	3243.58	1946.14	3832.78	5278.24
427	4.37649	1244.2	323.355	3124.66	2256.46	3527.48	5520.86	0.578065	0.421935	0.239753	0.760247
428	4.38677	1294.72	358.84	3111.11	1903.27	3262.61	4729.41
429	4.39704	1329.33	227.937	3087.03	2080.09	3213.53	4525.87
430	4.40731	1068.65	197.336	3063.86	2363.04	3897.72	4663.85
431	4.41759	1013.61	267.599	3069.26	1822.96	3418.11	5168.7	standard deviation
432	4.42786	1076.43	413.242	3150.64	2235.82	3209.07	4807.42	418.724	458.676	378.694	352.275
433	4.43813	890.793	298.638	3066.65	2215.87	3258.07	4717.21
434	4.44841	649.487	305.968	3322.11	2206.88	3342.08	4608.27
435	4.45868	542.718	401.311	3331.25	2176.09	3451.62	4798.54
436	4.46896	672.07	371.379	3632.91	1922.39	4274	4738.87
437	4.47923	665.51	376.545	3229.22	2539.7	3281.61	4403.56
438	4.4895	624.226	362.813	3295.99	2267.98	4043.53	4497.45
439	4.49978	613.831	355.216	3570.91	1983.82	3497.18	4871.89
440	4.51005	702.129	424.335	3685.85	1986.74	3857.98	4483.79
441	4.52032	678.393	235.816	3771.81	2019.38	3416.61	4053.76
442	4.5306	608.259	207.301	3707.84	2107.92	3775.06	5166.15
443	4.54087	769.185	180.962	3888.5	2163.44	3693.61	3688.58
444	4.55114	684.068	207.201	3699.6	2452.94	2813.39	4407.26
445	4.56142	563.413	217.423	4258.73	2744.78	3269.53	4294.58
446	4.57169	813.747	259.077	3800.89	2109.96	4786.49	4645.53
447	4.58196	744.624	140.907	3627.9	2211.82	2878.49	4012.68
448	4.59224	641.26	0	3727.28	2519.87	3569.13	3507.72
449	4.60251	541.383	162.53	3828.78	2248.36	3956.25	4285.01
450	4.61278	617.229	245.963	3602.04	2576.12	3610.98	4209.35
451	4.62306	608.449	195.553	3968.04	2832.63	3482.47	3976.45
452	4.63333	602.544	134.55	3787.09	3099.37	4100.8	4116.54
453	4.6436	579.379	232.201	3809.17	3172.8	3863.43	4851.32
454	4.65388	558.742	205.923	3725.64	3344.39	3353.83	3380.78
455	4.66415	522.965	153.345	3893.01	3426.45	3185.4	3259.79
456	4.67442	581.58	0	3680.88	3463.38	3748.81	3809.78
457	4.6847	571.142	302.966	3933.11	3536.24	3627.54	3299.8
458	4.69497	455.567	363.211	3970.55	3794.69	3300.11	2874.52
459	4.70524	317.804	146.559	4032.83	3913.24	3211.7	3059.28
460	4.71552	511.443	257.599	4068.36	4331.1	3689.09	3581.08
461	4.72579	443.179	131.518	4087.76	4433.44	3164.12	3122.08
462	4.73606	273.925	173.928	4375.49	4811.94	3614.2	3954.8
463	4.74634	403.199	201.175	3591.07	4318.93	2900.7	3438.74
464	4.75661	375.008	0	4049.17	4334.33	3111.86	3528.6
465	4.76689	226.464	246.853	4150.66	4686.93	3225.03	3896.11
466	4.77716	361.945	0	3964.71	4442.89	2598.6	2883.16
467	4.78743	478.45	0	4340.74	4751.93	3203.83	3966.14
468	4.79771	290.759	165.66	4021.92	4529.65	2904.71	3829.19
469	4.80798	369.308	0	4182.4	4782.88	3934.41	4034.68
470	4.81825	217.345	321.341	4067.79	5063.85	3740.66	4033.58
471	4.82853	294.848	163.083	3952.28	4579.23	3337.78	2812.14
472	4.8388	279.106	181.257	4124.1	4459.13	2655.48	3300.47
473	4.84907	364.015	147.229	3841.52	4480.74	2877.21	2946.27
474	4.85935	219.228	300.444	4016.03	5398.41	3115.33	3447.88
475	4.86962	333.143	107.343	4442.09	4783.02	2808.81	3072.33
476	4.87989	306.978	0	4191.84	4443.02	2921.54	3424.36
477	4.89017	256.773	167.14	4280.19	4784.67	2728.34	3527.13
478	4.90044	359.777	0	4156.62	5069.02	3122.09	4323.88
479	4.91071	345.419	113.41	4367.28	4832.72	3692.64	4027.5
480	4.92099	154.104	298.529	3838.37	4783.96	3002.75	3737.11
481	4.93126	450.075	0	4144.99	5463.43	3646.25	3810.21
482	4.94153	268.523	124.392	4331.55	4649.48	3486.09	4196.29
483	4.95181	307.95	168.737	4283	4727.61	3322.11	4110.33
484	4.96208	297.289	214.758	4043.36	4753.09	3108.23	3348.55
485	4.97235	291.375	115.845	4062.43	4653.96	3294.93	3754.21
486	4.98263	154.671	116.129	4168.13	4484.13	3126.36	3983.05
487	4.9929	178.446	295.77	4394.18	4889.78	3137.12	3712.26
488	5.00317	291.923	129.574	4107.28	4559.98	3872.1	4121.47
489	5.01345	201.538	258.382	4151.09	3997.38	3627.93	3772.57
490	5.02372	302.822	222.62	3754.06	4160.86	4372.49	4386.74
491	5.034	224.833	171.962	4236.49	4653.87	4482.63	4371.45
492	5.04427	303.719	0	3815.15	3941.36	3963.2	4212.47
493	5.05454	262.082	119.37	4188.2	4482.81	2914.37	4193.56
494	5.06482	303.74	305.175	3766.64	4202.03	3304.12	5044.34
495	5.07509	386.198	0	4141.89	4006.1	3516.61	3516.97
496	5.08536	248.504	162.578	3896.51	3815.74	3946.1	4476.74
497	5.09564	353.893	180.304	4232.56	4235.15	3985.07	4239.85
498	5.10591	543.018	0	3744.2	3433.7	3836.17	3993.84
499	5.11618	349.615	151.235	3683.09	3377.76	3914.45	4202.03
500	5.12646	430.221	0	3853.12	3199.37	3959.55	4485.2
501	5.13673	295.912	164.803	3777.85	3566.57	3954.24	4986.19
502	5.147	433.825	0	3721.36	3207.01	4183.81	4649.54
503	5.15728	551.273	0	3591.66	3519.8	3727.42	4701.95
504	5.16755	359.884	0	3479.22	2868.53	4283.69	5441.44
505	5.17782	338.388	0	3285.81	2783.74	4000.44	4825.78
506	5.1881	385.667	139.739	3725.59	3317.19	4318.27	5027.99
507	5.19837	443.819	0	3466.92	3199.78	3980.87	5187.93
508	5.20864	438.43	0	3774.91	3355.97	4411.33	4611.1
509	5.21892	372.368	0	3820.41	3107.07	3744.87	4860.99
510	5.22919	229.423	132.355	3473.63	2820.24	3013.77	5066.62
511	5.23946	280.44	0	3594.06	3333.37	3438.21	4747.56
512	5.24974	217.836	167.835	3411.11	3225.18	4699.08	3808.91
513	5.26001	221.959	0	3872.77	2929.87	4124.31	5065.5
514	5.27028	319.625	153.031	3507.8	3129.23	4458.65	4687.83
515	5.28056	167.579	123.428	3415.27	3736.97	4228.7	4104.29
516	5.29083	415.949	0	3258.29	3102.48	4254.15	4636.84
517	5.30111	414.87	0	3443.31	2430.25	4324.7	4855.33
518	5.31138	397.64	0	3508.68	3130.49	4235.96	5159.7
519	5.32165	311.854	0	3760.19	3103.51	4176.37	4694.37
520	5.33193	332.699	0	3446.06	3038.24	4614.93	4265.95
521	5.3422	348.407	0	3441.56	3365.67	4206.83	4983.37
522	5.35247	372.082	0	3547.57	2971.24	4083.82	5309.31
523	5.36275	266.554	0	3566.93	2557.67	5195.59	5100.29
524	5.37302	154.424	178.301	3551.9	3379.96	4397.73	5055.62
525	5.38329	347.951	0	3374.96	2812.68	3475.23	5492.04
526	5.39357	346.39	145.82	3534.02	3007.76	3932.76	4292.38
527	5.40384	325.205	191.055	3607.69	2963.45	4793.71	4978.47
528	5.41411	320.488	0	3833.2	2835.5	4037.16	5162.9
529	5.42439	405.638	106.853	4022.87	3134.55	3997.99	3620.45
530	5.43466	358.606	0	3606.36	3075.52	4048.5	4764.11
531	5.44493	318.447	172.257	3550.34	2901.11	4575.78	5367.17
532	5.45521	279.829	0	3910.35	2818.56	3364.73	4227.16
533	5.46548	269.765	111.047	3833.72	3120.05	5207.97	5010.85
534	5.47575	234.934	0	3757.47	2866.9	3605.11	5496.62
535	5.48603	298.136	0	3368.15	3124.53	4091.99	4641.02
536	5.4963	460.529	160.539	3407.35	2901.42	4053.57	4567.66
537	5.50657	389.269	147.569	3763.94	2715.18	4316.61	4541.89
538	5.51685	261.498	0	3571.14	3058.14	4274.71	5791.09
539	5.52712	392.417	156.135	3607.18	3559.68	4573.9	5371.59
540	5.53739	373.163	107.935	3615.75	3046.18	4285.99	4923.44
541	5.54767	467.077	0	3616.76	3012.09	4669.42	5335.89
542	5.55794	398.138	0	3597.29	2831.02	4154.97	4795.3
543	5.56822	387.591	0	3595.64	3128.03	4322.31	4464.03
544	5.57849	503.693	136.787	3642.56	2913.66	4427.65	4769.22
545	5.58876	424.98	101.211	3191.92	2511.72	4225.64	4392.07
546	5.59904	444.789	198.378	3316.16	2445.7	3605.75	5725.26
547	5.60931	460.286	136.159	3509.66	2795.94	4215.88	5132.72
548	5.61958	498.684	0	3088.95	2670.96	3356.04	4043.16
549	5.62986	595.717	0	2749.57	2669.89	4169.15	4414.63
550	5.64013	451.933	0	3418.14	2736.39	4260.69	4598.7
551	5.6504	391.402	118.785	2963.84	2184.46	4322.6	4385.44
552	5.66068	306.473	161.058	3206.05	2634.65	4328.34	4481.3
553	5.67095	454.765	179.038	3208.48	2611.78	3709.45	4392.51
554	5.68122	317.678	255.678	3150.12	2528.8	4030.92	4503.13
555	5.6915	520.291	111.519	3251.89	2553.59	4456.45	4837.27
556	5.70177	479.86	133.987	3342.6	2719.76	4040.16	4086.87
557	5.71204	506.599	152.602	3308.39	2668.78	4301.22	4695.43
558	5.72232	540.177	146.076	3130.4	2749.93	4112.52	4833.5
559	5.73259	652.561	192.261	3170.97	2775.37	3199.71	4744.93
560	5.74286	617.495	184.753	2657.23	2980.65	4095.83	3881.49
561	5.75314	529.209	0	3035.23	2598.7	3930.45	4633.44
562	5.76341	472.608	0	2935.5	2866.05	3687.07	3628.67
563	5.77368	417.923	185.791	3113.4	2875.69	4847.93	4809.25
564	5.78396	569.571	127.185	3355.21	3013	3136.34	4259.03
565	5.79423	480.684	0	3057.47	2742.82	3893.37	4512.15
566	5.8045	591.557	119.577	2674.71	3097.17	4478.8	4563.69
567	5.81478	514.53	167.415	3072.58	3001.77	4161.19	4934.22
568	5.82505	519.981	210.515	3172.74	3083.35	4325.51	4736.87
569	5.83533	384.668	0	3278.48	3068.26	4206.89	4491.58
570	5.8456	564.902	144.738	3135.71	2992.33	4350.98	4495.74
571	5.85587	509.945	242.001	3390.95	3298.89	3281.28	3864.39
572	5.86615	679.262	0	3000.18	3655.7	3484.91	4696.3
573	5.87642	545.113	178.136	3091.94	3223.49	5364.81	4889.98
574	5.88669	575.249	0	3346.24	3270.48	4160.13	3753.69
575	5.89697	668.057	125.793	3158.38	3509.88	3963.46	5005.07
576	5.90724	626.513	0	3203.41	3400.49	3504.16	5285.39
577	5.91751	622.63	0	3029.95	3388.24	3637.25	4219.09
578	5.92779	614.377	0	3113.75	3645.97	4183.89	4972.55
579	5.93806	635.853	0	2992.68	3332.17	4083.59	4865.4
580	5.94833	716.885	0	3294.18	3032.03	4024.32	5348.34
581	5.95861	699.302	140.338	3106.92	4198.28	4118.59	4183.59
582	5.96888	562.731	0	2957.7	3961.69	3826.11	4523.22
583	5.97915	544.286	0	3100.39	3951.33	3687.39	4326.78
584	5.98943	541.493	142.398	3193.91	3203.2	4467.34	4580.95
585	5.9997	579.946	0	3217.78	3869.57	3769.11	4938.98
586	6.00997	611.36	0	2972.03	3465.2	4070.76	4726.05
587	6.02025	703.642	0	3155.32	3997.95	4464.53	5077.16
588	6.03052	631.842	0	3176.01	4268.61	4349.12	4433.52
589	6.04079	601.706	0	2829.56	3938.56	4811.58	5220.73
590	6.05107	587.552	0	3004.94	3720.77	4172.99	4780.41
591	6.06134	654.011	0	3174.13	3751.28	3792.13	4330.5
592	6.07161	728.275	0	2853.15	3609.41	4493.56	4029.3
593	6.08189	642.052	0	2952.21	3807.61	4635.41	5144.18
594	6.09216	712.25	0	2745.26	3277.07	3983.3	4703.77
595	6.10244	756.361	0	2837	3457.96	3421.37	4986.63
596	6.11271	625.462	0	3262.09	3727.69	4206.88	4592.59
597	6.12298	630.011	170.659	3111.38	3578.83	3751.69	4441.15
598	6.13326	665.629	0	2780.78	3685.74	3825.35	4621.1
599	6.14353	721.281	178.391	2732.29	3422.91	4117.18	4331.03
600	6.1538	625.772	0	2841.13	3448.34	3569.56	4245.46
601	6.16408	611.174	0	2822.14	3566.22	3998.53	5259.87
602	6.17435	513.837	0	2890.44	3689.51	3558.35	4194.65
603	6.18462	682.672	0	2914.6	4132.11	4110.53	5126.28
604	6.1949	584.519	126.511	2775.43	3659.52	3966.03	4530.84
605	6.20517	855.324	172.478	2543.14	3621.78	3911.91	5256.46
606	6.21544	708.45	206.278	2565.25	4345.96	3434.27	5228.58
607	6.22572	503.494	0	2464.91	3832.55	4128.1	5385.75
608	6.23599	716.071	0	2383.36	3706.77	4274.93	5490.59
609	6.24626	771.513	0	2776.07	3231.78	4132.36	5467.92
610	6.25654	721.771	0	2285.59	4019.35	3926.65	4193.91
611	6.26681	652.998	100.019	2513.42	3794.91	3233.33	4642.67
612	6.27708	780.892	140.325	2411.13	3935.21	4264.47	5523.14
613	6.28736	805.932	0	2392.47	3867.55	4071.11	5377.92
614	6.29763	847.394	0	2599.77	3799.98	3483.39	5056.5
615	6.3079	808.811	0	2324.78	3280.26	3500.28	5128.63
616	6.31818	800.561	0	2288.09	3572.61	3629.12	5272.35
617	6.32845	895.282	0	2375.29	3367.42	3365.62	5882.62
618	6.33872	918.157	0	2639.43	3308.3	3171.82	5394.11
619	6.349	822.871	0	2749.92	3633.28	3386.21	5621.08
620	6.35927	838.867	0	2233.01	3235.11	3833.56	5581.68
621	6.36955	832.597	99.2673	2533.02	3890.65	4145.16	4944.43
622	6.37982	866.769	0	2128.27	3714.8	4780.68	6005.29
623	6.39009	720.731	0	2636.03	3278.04	4719.09	5388.11
624	6.40037	717.629	0	1992.61	3031.91	3447.7	4109.69
625	6.41064	781.185	0	2522.92	3410.33	4425.03	4777.57
626	6.42091	933.91	154.629	2211.16	3423.08	3789.03	4863.07
627	6.43119	912.369	0	2325.71	3747.75	3711.72	5953.12
628	6.44146	820.7	0	1835.9	3622.29	4001.11	5664.9
629	6.45173	833.223	0	1746.24	3246.74	3883.78	5660.17
630	6.46201	694.487	0	2255.62	3265.7	4200.33	5209.69
631	6.47228	874.632	0	2178.19	3276.59	3400.18	5835.3
632	6.48255	773.247	0	1897.51	3266.84	5340.58	5559.86
633	6.49283	795.982	0	2265.48	3139.99	4820.87	5046.92
634	6.5031	845.126	0	2235.56	3602.09	4363.46	5685.73
635	6.51337	903.091	0	2370.5	3438.39	4384.26	6091.24
636	6.52365	689.944	0	2110.96	3243.3	3000.87	6125.35
637	6.53392	721.149	0	2087.87	3057.34	3610.94	5358.61
638	6.54419	876.616	127.846	2470.25	3328.69	4101.52	5186.12
639	6.55447	696.061	0	2136.96	3418.45	3639.63	6042.57
640	6.56474	851.911	266.445	2022.78	3170.28	3890.85	6061.26
641	6.57501	951.452	0	2112.72	3507.72	3826.14	5092.44
642	6.58529	698.343	145.633	1886.65	3593.68	3692.04	6174.94
643	6.59556	809.363	0	2446.68	3196.79	4660.37	5900.01
644	6.60583	779.178	0	2056.23	3285.74	3871.74	5871.33
645	6.61611	759.99	119.237	2105.47	3062.05	4195.88	5778.03
646	6.62638	607.717	0	2374.83	3235.03	4086.87	6066.69
647	6.63666	588.625	104.879	2340.57	3104.01	3970.55	4782.75
648	6.64693	619.752	0	2082.43	3224.67	3594.54	6111.02
649	6.6572	781.691	0	2276.89	3670.91	3760.57	6062.07
650	6.66748	727.968	150.513	2174.19	3460.3	4468.73	5187.18
651	6.67775	612.944	105.649	1971.05	3345.42	3750.66	6557.83
652	6.68802	714.14	0	2292.59	3254.42	4381.29	5369.37
653	6.6983	631.174	0	2307.92	3317.82	3395.55	5677.12
654	6.70857	719.218	0	2139.72	3602.8	4600.17	5841.61
655	6.71884	503.328	0	2024.93	2902.1	5167.17	6729.67
656	6.72912	648.556	0	2061.85	3001.54	5015.16	5540.9
657	6.73939	614.409	197.141	2321.47	3082.18	3805.84	5637.77
658	6.74966	657.362	0	2349.36	3142.89	5886.65	7588.61
659	6.75994	666.393	0	2147	2950.51	4378.62	5216.67
660	6.77021	729.184	148.61	2323.22	2992.92	5562.26	5967.34
661	6.78048	746.115	138.754	2176.65	2696.74	3518.16	5859.91
662	6.79076	553.821	135.977	2181.69	2776.5	3555.94	6683.32
663	6.80103	582.087	0	2045.44	3219.11	4913.77	5822.54
664	6.8113	586.59	0	2180.75	3142.45	4162.59	5651.64
665	6.82158	600.249	0	2464.29	3427.74	4739.63	5993.97
666	6.83185	442.5	178.89	2401.61	3114.34	4137.41	5723.63
667	6.84212	504.244	0	2845.67	3687.68	5327.38	5869.45
668	6.8524	343.954	0	2856.84	3362.93	5181.74	6148.3
669	6.86267	340.477	120.042	2824.16	3539.37	5156.57	5696.54
670	6.87294	332.136	230.555	2553.92	3416.67	4566.82	5230.81
671	6.88322	272.455	0	2726.2	4072.68	4783.81	5224.05
672	6.89349	272.646	0	2985.29	3397.47	4105.7	5003.42
673	6.90377	317.062	343.414	2770.87	4109.56	4086.92	4737.74
674	6.91404	320.643	113.118	3085.51	4131.27	4420.77	4585.91
675	6.92431	320.392	172.872	2762.83	3846.49	5043.05	4748.37
676	6.93459	305.207	0	2767	3965.99	4459.98	5221.01
677	6.94486	329.104	0	3093.08	4057.69	3356.14	4435.52
678	6.95513	227.715	126.645	2924.97	3996.61	5419.57	5272.33
679	6.96541	368.09	0	2986.85	3793.84	5046.92	4982.57
680	6.97568	214.05	152.38	3101.36	4091.05	4105.55	4043.58
681	6.98595	445.266	107.875	2996.06	4264.73	3700.42	4860.92
682	6.99623	422.63	126.525	3116.58	3906.23	4848.92	4443.07
683	7.0065	315.433	0	2700.3	4024.1	4326.12	5162.06
684	7.01677	137.192	0	3235.78	4083.56	3949.26	4557.87
685	7.02705	427.377	168.692	3071.83	4206.67	5791.47	5069.25
686	7.03732	311.701	0	3374.59	3895.49	4424.02	4835.28
687	7.04759	297.405	0	2937.04	3830.7	5012.51	5003.57
688	7.05787	179.291	175.865	3151.53	3427.17	4358.02	5209.43
689	7.06814	275.264	0	3256.3	4033.99	4110.97	5085.06
690	7.07841	327.034	160.519	3527.51	3780.08	5074.72	4975.2
691	7.08869	367.589	0	3338.29	4117.19	4874.03	5138.68
692	7.09896	386.645	0	3206.41	4064.03	4496.77	5539.98
693	7.10923	321.723	132.906	3285.46	4615.19	4458.32	5607.8
694	7.11951	290.128	239.514	2877.85	4044.82	4861.48	4941.42
695	7.12978	416.55	129.225	3180.65	4062.84	4321.93	5966.91
696	7.14005	414.25	0	3352.45	4087.2	3712.08	4801.71
697	7.15033	386.883	0	2901.78	4534.67	4070.54	5515.15
698	7.1606	421.325	0	3032.61	3891.06	3611.33	5676.64
699	7.17087	352.492	0	3049.49	3867.01	4591.47	5444.39
700	7.18115	380.322	0	3194.7	3896.58	5189.24	5689
701	7.19142	380.968	0	2968.3	3770.42	4850.91	5651.78
702	7.2017	411.975	0	2929.62	3696.79	4833	5852.66
703	7.21197	424.235	0	3114.63	3398.46	3959.85	6043.1
704	7.22224	326.784	117.103	2771.91	3669.09	6061.64	6559.69
705	7.23252	185.403	0	2853.59	3248.84	5140.19	6067.78
706	7.24279	188.121	156.631	3004.54	3853.82	4362.06	6510.97
707	7.25306	325.079	0	2987.4	3507.71	4331.11	6756.65
708	7.26334	155.797	256.397	2948.95	3362.98	4972.24	6147.22
709	7.27361	210.954	237.975	3084.51	3681.9	4108.71	6412.81
710	7.28388	187.915	246.978	3011.18	3233.31	4696.99	6295.94
711	7.29416	193.483	0	2888.47	3362.27	4329.1	6838.07
712	7.30443	351.379	143.079	3028.45	3129.2	5374.03	6637.2
713	7.3147	193.607	0	2798.17	3260.46	4305.06	6984.19
714	7.32498	233.587	0	2930.97	3689.42	5297.25	6297.83
715	7.33525	148.501	0	2789.18	3755.74	3567.01	6746.33
716	7.34552	335.805	134.178	2849.71	3640.54	4882.01	6235.61
717	7.3558	173.539	127.897	2912.35	3338.06	5466.35	6352.23
718	7.36607	161.188	0	2653.86	3448.37	5119.18	6837.34
719	7.37634	246.457	201.316	2787.86	3349.19	3997.85	7948.34
720	7.38662	247.631	148.23	2968	3068.09	4141.18	7533.16
721	7.39689	243.028	167.456	2586.8	3239.56	4036.11	6247.42
722	7.40716	173.301	0	2878.24	2949.55	4175.42	7486.88
723	7.41744	193.277	171.997	2733.2	3016.63	4176.56	6373.71
724	7.42771	190.436	174.48	3026.72	3222.81	5557.1	8178.86
725	7.43798	172.888	133.445	2876.36	3001.65	5466.76	7820.17
726	7.44826	144.681	231.077	2671.29	3675.97	4641.65	7156.41
727	7.45853	216.128	0	3041.43	3430.16	4649.97	6596.73
728	7.46881	212.732	109.674	3259.01	3091.31	4325.53	6940.61
729	7.47908	217.595	200.971	2910.44	3114.64	4384.26	7691.57
730	7.48935	295.531	0	2822.38	3497.82	4395.67	6342.24
731	7.49963	161.692	122.338	2943.56	3363.98	4842.94	7036.57
732	7.5099	187.412	206.108	3025.13	3309.3	4600.97	7476.45
733	7.52017	282.427	139.797	3271.59	3437.61	5959.02	7882.42
734	7.53045	338.988	181.956	3190.47	3046.56	4717.35	6284.51
735	7.54072	170.022	221.037	3146.39	3145.86	4590.57	7151.36
736	7.55099	231.097	247.278	2932.3	3655.7	4379.47	7208.5
737	7.56127	172.804	125.953	3107.43	3038.88	4005.11	6923.47
738	7.57154	287.936	0	3085.67	3627.41	5282.11	7272.1
739	7.58181	185.194	293.902	3457.7	3499.89	3775.09	6205.67
740	7.59209	185.81	0	3689.15	3609.05	4077.88	6940.28
741	7.60236	0	0	3135.29	3813.95	4163.1	6295.21
742	7.61263	188.148	280.15	3542.85	3690.69	4570.16	5932.13
743	7.62291	278.198	188.918	3396.75	3608.69	3901.63	5604.86
744	7.63318	144.236	235.478	3411.64	4171.24	4007.02	6343.06
745	7.64345	0	179.789	3502.43	4113.8	3969.43	6087.92
746	7.65373	317.233	0	3555.06	4201.89	4082.22	5693.08
747	7.664	132.223	335.28	3604.4	4241.07	3622.72	6047.16
748	7.67427	141.989	143.106	3861.48	4648.1	2924.51	5418.66
749	7.68455	134.747	0	3821.47	4663.66	3594.18	5690.34
750	7.69482	235.139	302.096	4007.17	4517.66	2940.61	5503.05
751	7.70509	0	450.089	4425.73	4839.1	3905.2	4822.28
752	7.71537	222.343	191.162	4482.28	5246.84	3442.12	4800.91
753	7.72564	0	255.905	4139.42	5254.32	4388.25	4654.57
754	7.73592	0	337.178	4332.12	5426.87	3934.67	4534.02
755	7.74619	175.792	236.402	4473.22	5415.21	4152.55	4826.97
756	7.75646	0	390.881	4437.01	5704.55	4816.76	4726.63
757	7.76674	99.2479	315.063	4964.38	5784.73	2853.57	4177.47
758	7.77701	207.694	163.421	4379.68	6479.6	3461.09	4553.69
759	7.78728	161.16	215.943	5101	5968.25	3201.98	4381.04
760	7.79756	0	228.656	4753	6369.16	3566.66	3329.17
761	7.80783	264.26	193.455	4853.41	6042.13	3294.11	4440.73
762	7.8181	245.78	229.71	4363.49	6367.62	3223.37	3446.54
763	7.82838	0	319.308	4704.02	6439.41	3464.19	4651.27
764	7.83865	0	201.393	4938.06	6603.38	2715.96	3927.57
765	7.84892	0	230.82	4840.45	6567.15	2852.03	3272.72
766	7.8592	0	411.718	4857.3	6565.52	3215.58	3523.32
767	7.86947	101.903	580.142	4835.18	6575.49	2319.35	4156.21
768	7.87974	165.739	205.617	4937.83	7332.22	3142.29	4616.78
769	7.89002	127.997	445.681	5115.7	6610.44	3192.49	3507.52
770	7.90029	0	361.666	4919.76	6361.49	3163.11	4198.71
771	7.91056	0	408.614	4961.28	6486.67	3246.23	4007.82
772	7.92084	0	295.388	4488.81	7119	2816.8	4151.83
773	7.93111	0	392.092	4785	6892.32	3684.85	3727.41
774	7.94138	139.85	238.766	4923.36	6509.04	3401.22	3740.65
775	7.95166	0	362.644	4686.51	7098.36	2712.19	3811.08
776	7.96193	0	235.219	4447.32	7063.84	2985.56	3589.72
777	7.9722	99.944	363.132	4777.69	6729.77	3688.8	3414.65
778	7.98248	0	457.548	4731.33	6695.04	2828.99	3514.57
779	7.99275	205.584	280.045	4632.11	6401.5	2706.78	3962.95
780	8.00303	212.057	371.742	4448.85	7289.28	2142.53	3482.07
781	8.0133	0	295.95	4893.73	6631.77	3529.17	3167.53
782	8.02357	129.202	333.824	4524.62	6885.54	3464.42	3929.13
783	8.03385	141.946	443.113	4895.67	5895.09	2911.3	2837.26
784	8.04412	140.957	407.29	4416.38	6338.97	2513.88	2885.14
785	8.05439	142.417	301.098	4726.71	6148.14	3944.77	3513.16
786	8.06467	132.681	487.042	3989.46	5937.95	2640.45	2852.34
787	8.07494	241.275	658.26	4060.01	6162.85	4113.2	3411.86
788	8.08521	133.434	524.457	4292.65	6112.92	3543.88	2871.64
789	8.09549	240.141	435.837	4268.38	5808.28	3008.66	3469.33
790	8.10576	236.229	412.959	4275.9	5862.69	3303.38	4065.84
791	8.11603	179.369	388.813	4439.29	5587.05	2150.01	3392.56
792	8.12631	153.052	551.247	4264.79	5620.06	2332.34	3402.55
793	8.13658	295.928	525.693	3946.51	4981.63	3126.04	3379.86
794	8.14685	255.262	401.21	4084.25	5307.68	3898.18	3110.45
795	8.15713	252.675	648.011	4055.43	5594.12	2380.94	2789.81
796	8.1674	226.425	587.939	4020.09	5404.83	3341.05	3283.7
797	8.17767	187.676	481.269	4163.87	4959.08	4318.18	3189.76
798	8.18795	302.903	463.687	4209.37	4621.42	3379.18	3350.3
799	8.19822	194.253	514.322	4319.78	5310.72	3295.29	3936.08
800	8.20849	286.284	633.932	4007.26	4850.1	3691.33	3218.2
801	8.21877	115.045	564.771	4256.56	4744.29	3939.84	3633.07
802	8.22904	166.998	469.37	4411.7	4731.88	3504.51	4024.98
803	8.23931	169.06	535.657	4384.69	5002.55	3161.34	3928.86
804	8.24959	280.567	433.003	4430.31	4642.77	2894.01	3157.25
805	8.25986	161.232	485.373	4282.36	5304.25	3449.16	3764.03
806	8.27014	225.175	697.523	4583.29	4905.01	2117.84	3938.09
807	8.28041	428.434	588.983	4612.56	4892.26	2576.04	4200.44
808	8.29068	342.526	526.982	4483.23	4582.28	3269.77	3499.9
809	8.30096	187.133	435.8	4523.27	4635.97	3379.99	3060.28
810	8.31123	182.653	613.277	4275.23	4895.61	3464.76	3049.93
811	8.3215	272.337	475.496	4272.2	4519.91	3260.47	4242.14
812	8.33178	175.547	586.413	4136.27	4765.83	2948.91	4667.04
813	8.34205	248.524	439.447	4087.58	4815.79	4191.01	4250.82
814	8.35232	231.585	532.104	4070.47	4437.88	3161.62	4466.28
815	8.3626	208.541	641.31	4163.11	4655.82	3524.34	4888.96
816	8.37287	241.245	498.852	4112.83	4188.04	2960.23	4130.34
817	8.38314	181.041	748.884	4446.35	4217.72	2817.84	3945.88
818	8.39342	205.126	650.122	3897.99	4147.11	2852.01	4424.97
819	8.40369	342.215	530.216	4478.07	4112.74	3682.62	4519.34
820	8.41396	186.425	688.373	3947.91	4603.57	3351.86	3967.88
821	8.42424	266.099	658.428	4090.73	4340.95	3580.98	4619.48
822	8.43451	289.678	842.481	4079.84	4297.14	2723.25	3936.74
823	8.44478	276.125	572.902	4085.69	3937.82	2973.16	3858.14
824	8.45506	127.067	637.431	3954.11	4135.21	2921.12	4401.59
825	8.46533	296.608	874.085	3888.6	4437.67	2641.29	5169.62
826	8.4756	251.019	910.122	4191.92	4228.17	2865.16	4616.93
827	8.48588	138.229	826.791	4351.61	4334.16	2847.45	4634.58
828	8.49615	0	931.447	4072.28	4095.04	3680.63	4960.56
829	8.50642	0	1009.08	4008.22	3603.14	4065.45	4935.14
830	8.5167	161.474	803.19	4136.25	4176.89	3234.55	4305.82
831	8.52697	303.395	920.974	4008.87	3979.51	2636.18	3918.8
832	8.53725	186.508	961.599	4229.64	3621.96	2965.14	4818.9
833	8.54752	157.088	831.15	4214.92	3751.35	3052.72	4757.11
834	8.55779	203.068	1008.7	4011.48	3877.18	3404.57	4440.64
835	8.56807	223.915	997.762	4530.68	3934.22	2839.47	3168.56
836	8.57834	255.987	1055.66	4761.81	4465.6	3529.79	4588.85
837	8.58861	389.481	1063.47	4734.52	4609.67	3073.89	3891.98
838	8.59889	177.438	1101.44	4852.48	4357.92	2990.07	4032
839	8.60916	133.073	1293.12	5250.55	4555.37	3546.12	3880.72
840	8.61943	259.642	906.909	5278.38	3985.41	2949.3	3612.17
841	8.62971	130.805	1136.03	5459.59	5096.33	3000.24	3964.61
842	8.63998	124.168	906.438	5734.87	5023.78	3342.71	3454.14
843	8.65025	168.247	1182.14	5490.32	5753.38	2510.51	3716.57
844	8.66053	128.402	1500.67	5754.93	5226.99	2293.2	2839.91
845	8.6708	128.203	1237.54	6040.2	5302.93	2521.14	3307.54
846	8.68107	0	1326.64	6210.5	5645.93	2546.54	3144.69
847	8.69135	157.724	1222.61	6534.29	5698.3	2696.06	3226.4
848	8.70162	0	1347.44	6139.55	5437.12	2625.01	2947.65
849	8.71189	0	1299.74	6566.02	5758.11	3306.41	2996.01
850	8.72217	153.117	1455.99	6546.96	5673.27	2227.45	3480.37
851	8.73244	254.119	1217.53	6557.38	6597.01	2304.9	2848.74
852	8.74271	181.138	1087.98	6839.29	5667.84	2036.22	2740.22
853	8.75299	0	1486.75	6765.61	6071.38	2603.58	3148.55
854	8.76326	147.87	1325.58	6516.01	6091.99	2395.87	2674.17
855	8.77353	142.64	1330.23	6697.86	5986.75	1718.11	3391.34
856	8.78381	192.076	1198.86	6609.46	5849.52	2511.27	2917.04
857	8.79408	137.092	1373.13	6534.29	5720.15	2429.12	2860.16
858	8.80436	306.792	1593.03	6754.45	5822.34	1851.96	2238.35
859	8.81463	184.874	1503.57	6693.9	5498.82	2612.02	2422.38
860	8.8249	205.631	1401.66	6265.29	5516.26	2004.14	3116.2
861	8.83518	210.919	1464.49	6412.91	5011.69	1603.27	2702.74
862	8.84545	202.203	1554.9	6150.7	4915.78	2447.8	2667.25
863	8.85572	183.535	1558.22	6084.72	4882.26	2726.73	2546.84
864	8.866	191.608	1640.59	6128.96	4558.23	2826.78	2889.32
865	8.87627	202.398	1634.64	5869.63	4262.71	1720.57	2671.32
866	8.88654	342.631	1405.66	5556.29	4404.53	2458.73	3361.52
867	8.89682	254.633	1661.61	5942.81	4663.94	2397.68	2817.25
868	8.90709	478.519	1560.17	5582.83	4727.34	2753.7	2615.66
869	8.91736	349.126	1513.6	5483.89	4604.36	2861.66	1887.36
870	8.92764	363.87	1617.2	5812.48	4298.33	3437.17	2936.07
871	8.93791	186.985	1351.95	5798.06	4273.44	2491.45	3038.5
872	8.94818	147.337	1660.58	5600.93	4229.82	2116.11	2545.93
873	8.95846	494.625	1630.8	5476.57	3684.66	2530.41	2531.38
874	8.96873	454.991	1820.35	5261.88	3079.73	3116.34	2798.85
875	8.979	429.05	1693.49	5269.91	3830.78	3114.66	3042.29
876	8.98928	580.083	1740.11	5326.62	3236.93	2899.34	3284.75
877	8.99955	628.185	1715.73	5217.65	3374.92	2430.17	2480.98
878	9.00982	511.604	1828.02	5794.31	2912.76	2830.93	2788.96
879	9.0201	448.667	1789.83	5899.62	3505.27	2777.13	2268.49
880	9.03037	212.83	1890.44	5385.15	2956.64	3281.41	3120.42
881	9.04064	415.823	1938.06	5705.39	3200.88	2347.03	2796.28
882	9.05092	423.83	1987.13	5493.79	3016.97	2980.52	2413.49
883	9.06119	154.065	1798.09	5192.48	3316.65	3397.52	3059.65
884	9.07147	219.874	2069.74	5468.86	2779.02	1637.1	3731.16
885	9.08174	144.054	1854.2	5162.39	2780.89	2705.78	3040.73
886	9.09201	0	2240.43	5010.02	2767.06	2364.49	3540.67
887	9.10229	176.934	2128.3	5312.57	3325.5	2220.24	3455.56
888	9.11256	0	2052.35	5425.05	3287.23	1743.02	3144.45
889	9.12283	0	1826.09	4574.64	2848.59	2763.72	3606.04
890	9.13311	246.279	2112.69	4671.23	2457.12	3130.93	3214.01
891	9.14338	0	2107.7	5185.19	2455.84	2821.96	4116
892	9.15365	0	2011.16	5004	2586.18	2511.66	3252.26
893	9.16393	127.184	1976.65	4946.41	2567.37	2591.79	3395.71
894	9.1742	0	1736.7	5029.65	2340.74	2253.03	2855.24
895	9.18447	156.093	2123.69	4507.1	2443.14	2245.55	2963.5
896	9.19475	0	1966.77	4561.62	2381.64	2079.8	3621.2
897	9.20502	0	2205.3	4689.52	2392.32	2198.74	3242.52
898	9.21529	0	2249.97	4540.7	2418.95	3366.15	3297.76
899	9.22557	0	1875.57	4921.67	1985.2	2344.66	3554.39
900	9.23584	108.881	2141.51	4546.46	2165.22	2704.09	3591.71
901	9.24611	0	1885.77	4392.34	2090.75	1654.5	3652.52
902	9.25639	120.249	1859.06	4757.44	1986.52	2362.09	3031.22
903	9.26666	202.215	2381.95	4478.53	1986.16	3325.27	3026.45
904	9.27693	0	2466.17	4213.13	1727.01	2315.96	3467.96
905	9.28721	124.619	2229.87	4584.13	1487.76	1963.03	3394.74
906	9.29748	0	2502.93	4083.33	1671.4	2064.24	3065.93
907	9.30775	0	2437.31	4269.29	1748.42	2057.25	2708.93
908	9.31803	0	2286.64	4302.01	1454.71	2869.83	3272.52
909	9.3283	0	2251.81	4154.51	1474.19	2071.86	3298.11
910	9.33857	0	2456.53	4370.15	1137.12	2275.26	3573.83
911	9.34885	0	2685.82	4047.47	1299.06	1866.19	3020.8
912	9.35912	0	2551.47	4173.15	1017.82	2195.28	3119.8
913	9.3694	0	2612.73	3895.68	886.225	2324.53	3192.26
914	9.37967	0	2708.43	3832.5	687.866	1671.57	2529.44
915	9.38994	0	2783.89	3813.65	711.876	1923.28	2693.11
916	9.40022	0	3059.13	3413.53	773.613	2531.23	2931.99
917	9.41049	0	3423.97	3225.22	523.725	1636.47	3213.77
918	9.42076	0	3205.08	3291.5	857.401	1713.67	2745.39
919	9.43104	0	3586.42	3696.95	708.667	2063.29	2110.6
920	9.44131	0	3636.37	3447.42	771.115	1573.3	2530.32
921	9.45158	140.544	3897.17	3522.25	872.695	1798.34	2554.75
922	9.46186	143.314	4058.54	3677.57	534.599	1844.3	2735.54
923	9.47213	0	3996.3	3661.86	805.419	1311.38	2134.88
924	9.4824	0	4176.15	3850.11	544.487	1105.35	2416.71
925	9.49268	0	4195.84	3366.44	550.476	1307.71	2301.51
926	9.50295	0	4162.2	3591.52	486.967	1222.18	1723.28
927	9.51322	0	4282.95	3831.21	692.634	1645.97	2337.86
928	9.5235	0	4190.78	3768.95	425.635	1229.27	1896.03
929	9.53377	0	3897.24	3210.71	775.634	1827.26	2353.3
930	9.54404	0	4130.85	3623.85	556.269	1377.75	2003.17
931	9.55432	0	4420.74	3669.93	716.756	1170.6	2184.73
932	9.56459	0	4444.35	3857.92	592.603	1471.71	1813.76
933	9.57486	0	4522.8	3786.71	475.878	1859.75	2071.07
934	9.58514	0	4491.94	3731.92	561.806	1180.39	1902.71
935	9.59541	0	4509.71	3511.13	436.769	1334.42	1831.32
936	9.60568	0	4861.29	3870.75	543.213	1064.87	1956.33
937	9.61596	0	4752.46	3783.4	438.907	1818.67	2020.9
938	9.62623	0	4302.01	3586.87	541.279	1253.99	1628.54
939	9.63651	201.371	4490.5	3872.5	449.03	1589.33	1771.54
940	9.64678	0	4263.69	3930.63	593.966	1874.66	1378.59
941	9.65705	106.27	4674.08	4036.59	360.298	1482.41	1606.87
942	9.66733	0	4287.98	4000.05	432.75	1250.44	1668.51
943	9.6776	0	4598.14	3940.42	539.93	1533.45	1909.66
944	9.68787	0	4243.5	4222.03	574.325	1366.27	1742.19
945	9.69815	0	4155.23	4103.42	519.711	1339.76	1510.62
946	9.70842	0	3710.11	4036.63	294.595	1447.08	1486.24
947	9.71869	0	3937.92	4281.47	505.113	1182.3	2050.83
948	9.72897	0	3388.21	3585.5	486.987	837.658	1005.06
949	9.73924	0	2907.26	3576.41	703.952	1194.42	1468.15
950	9.74951	0	3114.52	3698.42	366.028	1074.79	1721.69
951	9.75979	0	2994.76	3658.1	401.992	1571.17	1722.06
952	9.77006	0	2885.13	3329.69	399.434	1691.92	1742.88
953	9.78033	0	2532.97	3642.97	333.939	1065.88	1087.37
954	9.79061	0	2659.32	3782.8	249.922	1172.68	1082.04
955	9.80088	0	2404.32	3702.17	343.97	1115.57	1509.2
956	9.81115	97.1709	2448.95	3917.71	297.279	1174.17	741.56
957	9.82143	0	2324.4	3845.02	223.64	1036.5	904.166
958	9.8317	0	2100.17	4129.26	198.877	1136.03	566.454
959	9.84197	0	2497.59	3751.64	236.447	1021.71	1125.69
960	9.85225	0	2344.23	4142.56	200.816	1054.31	1219.1
961	9.86252	0	2287.01	4238	295.118	1282.49	1568.07
962	9.87279	92.2926	2755.31	4186.46	344.239	964.354	1173.68
963	9.88307	0	2837.49	4638.22	307.551	1667.12	1070.48
964	9.89334	0	2769.32	5132.64	296.95	1351.73	776.067
965	9.90362	0	2722.7	4753.06	485.611	1280.47	971.158
966	9.91389	0	2896.08	4757.47	243.23	1433.71	1351.1
967	9.92416	0	3039.62	4550.37	426.968	1155.61	1331.89
968	9.93444	0	2693.79	5006.96	506.932	1400.46	1403.81
969	9.94471	0	3238.38	5202.46	343.024	1275.57	1169.61
970	9.95498	0	2792.47	4930.84	306.519	1008.57	953.77
971	9.96526	0	3204.38	5057.01	292.475	960.424	837.188
972	9.97553	0	3176.18	5216.38	286.316	883.818	926.042
973	9.9858	0	3361.91	5029.45	243.447	1131.42	850.968
974	9.99608	0	3416.9	5140.37	287.808	1178.63	960.572
975	10.0063	0	3545.08	5157.99	255.458	1265.43	1215.19
976	10.0166	0	3341.43	5208.09	264.464	776.857	953.062
977	10.0269	0	3203.17	5421.16	260.614	772.793	714.817
978	10.0372	0	3339.76	5314.25	309.289	1041.53	974.655
979	10.0474	0	3059.32	5585.19	295.349	1413.32	564.073
980	10.0577	0	3414.61	5718.31	267.191	1268.65	760.624
981	10.068	0	3184.7	5587.04	207.851	1243.71	888.971
982	10.0783	0	3420.46	5407.48	301.009	1415.85	949.081
983	10.0885	0	2812.66	6038.36	167.472	1105.09	651.945
984	10.0988	0	3160.73	5728.17	335.92	1442.36	968.542
985	10.1091	0	3118.39	5913.77	329.963	1147.55	803.303
986	10.1194	0	3211.57	6327.16	307.418	1564.97	997.404
987	10.1296	0	2963.19	6010.15	251.774	1503.51	1015.81
988	10.1399	0	2867.81	6201.15	297.006	1246.94	956.027
989	10.1502	0	3133.64	5762.1	190.819	1344.55	1310.26
990	10.1605	0	3188.49	6292.79	259.623	1277.46	1022.74
991	10.1707	0	3098.68	6230.54	0	1237.51	989.303
992	10.181	120.518	2795.94	5995.65	202.868	1210.29	734.938
993	10.1913	0	2749.63	6129.82	419.292	1404.65	702.612
994	10.2015	0	2354.36	6531.63	448.791	2069.08	1230.96
995	10.2118	0	2302.11	6532.78	229.409	978.72	838.338
996	10.2221	0	2256.68	5854.47	353.688	1103.28	968.6
997	10.2324	0	1740.86	5896.68	319.129	1515.44	981.21
998	10.2426	0	1772	5993.39	349.389	1475.52	761.886
999	10.2529	0	1666.59	5969.01	354.863	1516.12	720.983
1000	10.2632	0	1416.28	5954.96	171.542	1022.23	1028.31
