# Supplementary material for: Environmental stability of a uranium-plutonium-carbide phase
Source: Sci Rep. 2024 Mar 17;14:6413. doi: 10.1038/s41598-024-56885-7 (PMC10944826; doi:10.1038/s41598-024-56885-7)
Supplement: Supplementary file 3 — Supplementary Information 3. [file 41598_2024_56885_MOESM3_ESM.cif]

 
data_bruce_UPuAlFeC
 
_audit_creation_method            'SHELXL-2018/3'
_shelx_SHELXL_version_number      '2018/3'
_chemical_name_systematic         ?
_chemical_name_common             'derivative-MAX U-Pu Al-Fe carbide'
_chemical_melting_point           ?
_chemical_formula_moiety          
'C12 Al6.46 Fe5.54 Pu1.64 U2.36'
_chemical_formula_sum
'C6 Al3.24 Fe2.76 Pu0.82 U1.18' 
_chemical_formula_weight          793.07

loop_
 _atom_type_symbol
 _atom_type_description
 _atom_type_scat_dispersion_real
 _atom_type_scat_dispersion_imag
 _atom_type_scat_source
 'C'  'C'   0.0033   0.0016
 'International Tables Vol C Tables 4.2.6.8 and 6.1.1.4'
 'Al'  'Al'   0.0645   0.0514
 'International Tables Vol C Tables 4.2.6.8 and 6.1.1.4'
 'Fe'  'Fe'   0.3463   0.8444
 'International Tables Vol C Tables 4.2.6.8 and 6.1.1.4'
 'Pu'  'Pu'  -9.4100   4.3056
 'International Tables Vol C Tables 4.2.6.8 and 6.1.1.4'
 'U'  'U'  -9.6767   9.6646
 'International Tables Vol C Tables 4.2.6.8 and 6.1.1.4'
 
_space_group_crystal_system       monoclinic
_space_group_IT_number            15
_space_group_name_H-M_alt         'C 2/c'
_space_group_name_Hall            '-C 2yc'
 
_shelx_space_group_comment
;
The symmetry employed for this shelxl refinement is uniquely defined
by the following loop, which should always be used as a source of
symmetry information in preference to the above space-group names.
They are only intended as comments.
;
 
loop_
 _space_group_symop_operation_xyz
 'x, y, z'
 '-x, y, -z+1/2'
 'x+1/2, y+1/2, z'
 '-x+1/2, y+1/2, -z+1/2'
 '-x, -y, -z'
 'x, -y, z-1/2'
 '-x+1/2, -y+1/2, -z'
 'x+1/2, -y+1/2, z-1/2'
 
_cell_length_a                    3.4111(7)
_cell_length_b                    5.8987(12)
_cell_length_c                    17.499(4)
_cell_angle_alpha                 90
_cell_angle_beta                  90.12(3)
_cell_angle_gamma                 90
_cell_volume                      352.10(12)
_cell_formula_units_Z             2
_cell_measurement_temperature     100(1)
_cell_measurement_reflns_used     1018
_cell_measurement_theta_min       2.27
_cell_measurement_theta_max       20
 
_exptl_crystal_description        'triangular wedge'
_exptl_crystal_colour             'black'
_exptl_crystal_density_meas       ?
_exptl_crystal_density_method     ?
_exptl_crystal_density_diffrn     7.480          
_exptl_crystal_F_000              671
_exptl_transmission_factor_min    0.2854
_exptl_transmission_factor_max    0.4342
_exptl_crystal_size_max           0.004
_exptl_crystal_size_mid           0.004
_exptl_crystal_size_min           0.004
_exptl_absorpt_coefficient_mu     40.498
_shelx_estimated_absorpt_T_min    0.855
_shelx_estimated_absorpt_T_max    0.855
_exptl_absorpt_correction_type    'multi-scan'
_exptl_absorpt_correction_T_min   ?
_exptl_absorpt_correction_T_max   ?
_exptl_absorpt_process_details    'SADABS (Bruker, 2001)'
_exptl_absorpt_special_details    ?
_diffrn_ambient_temperature       100(1)
_diffrn_radiation_wavelength      0.71075
_diffrn_radiation_type            'Synchrotron'
_diffrn_source                    'Synchrotron'
_diffrn_measurement_device_type   'Dectris EigerX 16M'
_diffrn_measurement_method        '\f scan'
_diffrn_detector_area_resol_mean  49.968
_diffrn_reflns_number             1747
_diffrn_reflns_av_unetI/netI      0.0273
_diffrn_reflns_av_R_equivalents   0.0601
_diffrn_reflns_limit_h_min        -4
_diffrn_reflns_limit_h_max        4
_diffrn_reflns_limit_k_min        -6
_diffrn_reflns_limit_k_max        6
_diffrn_reflns_limit_l_min        -20
_diffrn_reflns_limit_l_max        20
_diffrn_reflns_theta_min          2.328
_diffrn_reflns_theta_max          24.692
_diffrn_reflns_theta_full         24.692
_diffrn_measured_fraction_theta_max   1.000
_diffrn_measured_fraction_theta_full  1.000
_diffrn_reflns_Laue_measured_fraction_max    1.000
_diffrn_reflns_Laue_measured_fraction_full   1.000
_diffrn_reflns_point_group_measured_fraction_max   1.000
_diffrn_reflns_point_group_measured_fraction_full  1.000
_reflns_number_total              288
_reflns_number_gt                 213
_reflns_threshold_expression      'I > 2\s(I)'
_reflns_Friedel_coverage          0.000
_reflns_Friedel_fraction_max      .
_reflns_Friedel_fraction_full     .
 
_reflns_special_details
;
 Reflections were merged by SHELXL according to the crystal
 class for the calculation of statistics and refinement.
 
 _reflns_Friedel_fraction is defined as the number of unique
 Friedel pairs measured divided by the number that would be
 possible theoretically, ignoring centric projections and
 systematic absences.
;
 
_computing_data_collection        'local program'
_computing_cell_refinement        'XDS (Kabsch, 2010)'
_computing_data_reduction         'XPREP (Bruker, 2001)'
_computing_structure_solution     'SHELXT 2018/2 (Sheldrick, 2018)'
_computing_structure_refinement   'SHELXL-2018/3 (Sheldrick, 2018)'
_computing_molecular_graphics     ?
_computing_publication_material   ?
_refine_special_details           ?
_refine_ls_structure_factor_coef  Fsqd
_refine_ls_matrix_type            full
_refine_ls_weighting_scheme       calc
_refine_ls_weighting_details
'w=1/[\s^2^(Fo^2^)+(0.0616P)^2^] where P=(Fo^2^+2Fc^2^)/3'
_atom_sites_solution_primary      ?
_atom_sites_solution_secondary    ?
_atom_sites_solution_hydrogens    .
_refine_ls_hydrogen_treatment     undef
_refine_ls_extinction_method      none
_refine_ls_extinction_coef        .
_refine_ls_number_reflns          288
_refine_ls_number_parameters      37
_refine_ls_number_restraints      0
_refine_ls_R_factor_all           0.0367
_refine_ls_R_factor_gt            0.0298
_refine_ls_wR_factor_ref          0.0787
_refine_ls_wR_factor_gt           0.0758
_refine_ls_goodness_of_fit_ref    0.947
_refine_ls_restrained_S_all       0.947
_refine_ls_shift/su_max           0.000
_refine_ls_shift/su_mean          0.000
 
loop_
 _atom_site_label
 _atom_site_type_symbol
 _atom_site_fract_x
 _atom_site_fract_y
 _atom_site_fract_z
 _atom_site_U_iso_or_equiv
 _atom_site_adp_type
 _atom_site_occupancy
 _atom_site_site_symmetry_order  
 _atom_site_calc_flag
 _atom_site_refinement_flags_posn
 _atom_site_refinement_flags_adp
 _atom_site_refinement_flags_occupancy
 _atom_site_disorder_assembly
 _atom_site_disorder_group
Pu01 Pu 1.000000 0.500000 0.500000 0.0430(4) Uani 0.41 2 d S . P . .
U01 U 1.000000 0.500000 0.500000 0.0430(4) Uani 0.59 2 d S . P . .
C01 C 0.496(3) 1.666(3) 0.5984(10) 0.048(3) Uani 1 1 d . . . . .
C02 C 1.000000 0.831(3) 0.750000 0.024(3) Uani 1 2 d S T P . .
Al01 Al 0.9984(10) 0.8331(7) 0.6339(2) 0.0634(12) Uani 0.542(14) 1 d . . P . .
Fe01 Fe 0.9984(10) 0.8331(7) 0.6339(2) 0.0634(12) Uani 0.458(14) 1 d . . P . .
Al02 Al 0.500000 0.6663(10) 0.750000 0.0756(19) Uani 0.53(2) 2 d S T P . .
Fe02 Fe 0.500000 0.6663(10) 0.750000 0.0756(19) Uani 0.47(2) 2 d S T P . .
 
loop_
 _atom_site_aniso_label
 _atom_site_aniso_U_11
 _atom_site_aniso_U_22
 _atom_site_aniso_U_33
 _atom_site_aniso_U_23
 _atom_site_aniso_U_13
 _atom_site_aniso_U_12
Pu01 0.0396(5) 0.0375(5) 0.0518(5) 0.0000(3) 0.0002(3) 0.0002(3)
U01 0.0396(5) 0.0375(5) 0.0518(5) 0.0000(3) 0.0002(3) 0.0002(3)
C01 0.024(6) 0.018(6) 0.102(10) -0.001(8) -0.003(6) -0.007(7)
C02 0.008(7) 0.009(6) 0.054(9) 0.000 0.001(5) 0.000
Al01 0.064(2) 0.060(2) 0.0660(17) 0.000(3) 0.0028(12) 0.000(2)
Fe01 0.064(2) 0.060(2) 0.0660(17) 0.000(3) 0.0028(12) 0.000(2)
Al02 0.046(3) 0.047(3) 0.134(4) 0.000 -0.001(3) 0.000
Fe02 0.046(3) 0.047(3) 0.134(4) 0.000 -0.001(3) 0.000
 
_geom_special_details
;
 All esds (except the esd in the dihedral angle between two l.s. planes)
 are estimated using the full covariance matrix.  The cell esds are taken
 into account individually in the estimation of esds in distances, angles
 and torsion angles; correlations between esds in cell parameters are only
 used when they are defined by crystal symmetry.  An approximate (isotropic)
 treatment of cell esds is used for estimating esds involving l.s. planes.
;
 
loop_
 _geom_bond_atom_site_label_1
 _geom_bond_atom_site_label_2
 _geom_bond_distance
 _geom_bond_site_symmetry_2
 _geom_bond_publ_flag
Pu01 C01 2.603(15) 5_676 ?
Pu01 C01 2.603(15) 1_645 ?
Pu01 C01 2.616(16) 7_676 ?
Pu01 C01 2.616(16) 3_535 ?
Pu01 C01 2.627(15) 5_776 ?
Pu01 C01 2.627(15) 1_545 ?
Pu01 Al01 3.055(4) 7_666 ?
Pu01 Al01 3.055(4) 3_545 ?
Pu01 Al01 3.058(4) . ?
Pu01 Al01 3.058(4) 5_766 ?
Pu01 Al01 3.067(4) 7_766 ?
Pu01 Al01 3.067(4) 3_445 ?
Pu01 Pu01 3.4070(5) 3 ?
Pu01 Pu01 3.4070(5) 3_445 ?
Pu01 Pu01 3.4070(5) 3_455 ?
Pu01 Pu01 3.4070(5) 3_545 ?
Pu01 Pu01 3.4111(7) 1_655 ?
Pu01 Pu01 3.4111(7) 1_455 ?
C01 Al01 2.058(13) 1_465 ?
C01 Al01 2.061(16) 3_455 ?
C01 Al01 2.072(12) 1_565 ?
C02 Al02 1.962(10) . ?
C02 Al02 1.962(10) 1_655 ?
C02 Al02 1.979(19) 3 ?
C02 Al01 2.031(4) 2_756 ?
C02 Al01 2.031(4) . ?
Al01 Al02 2.827(5) 3 ?
Al01 Al02 2.828(4) . ?
Al01 Al02 2.830(4) 1_655 ?
 
loop_
 _geom_angle_atom_site_label_1
 _geom_angle_atom_site_label_2
 _geom_angle_atom_site_label_3
 _geom_angle
 _geom_angle_site_symmetry_1
 _geom_angle_site_symmetry_3
 _geom_angle_publ_flag
C01 Pu01 C01 180.0 5_676 1_645 ?
C01 Pu01 C01 81.5(5) 5_676 7_676 ?
C01 Pu01 C01 98.5(5) 1_645 7_676 ?
C01 Pu01 C01 98.5(5) 5_676 3_535 ?
C01 Pu01 C01 81.5(5) 1_645 3_535 ?
C01 Pu01 C01 180.0 7_676 3_535 ?
C01 Pu01 C01 81.4(5) 5_676 5_776 ?
C01 Pu01 C01 98.6(5) 1_645 5_776 ?
C01 Pu01 C01 81.1(5) 7_676 5_776 ?
C01 Pu01 C01 98.9(5) 3_535 5_776 ?
C01 Pu01 C01 98.6(5) 5_676 1_545 ?
C01 Pu01 C01 81.4(5) 1_645 1_545 ?
C01 Pu01 C01 98.9(5) 7_676 1_545 ?
C01 Pu01 C01 81.1(5) 3_535 1_545 ?
C01 Pu01 C01 180.0 5_776 1_545 ?
C01 Pu01 Al01 41.8(3) 5_676 7_666 ?
C01 Pu01 Al01 138.2(3) 1_645 7_666 ?
C01 Pu01 Al01 42.0(3) 7_676 7_666 ?
C01 Pu01 Al01 138.0(3) 3_535 7_666 ?
C01 Pu01 Al01 88.9(3) 5_776 7_666 ?
C01 Pu01 Al01 91.1(3) 1_545 7_666 ?
C01 Pu01 Al01 138.2(3) 5_676 3_545 ?
C01 Pu01 Al01 41.8(3) 1_645 3_545 ?
C01 Pu01 Al01 138.0(3) 7_676 3_545 ?
C01 Pu01 Al01 42.0(3) 3_535 3_545 ?
C01 Pu01 Al01 91.1(3) 5_776 3_545 ?
C01 Pu01 Al01 88.9(3) 1_545 3_545 ?
Al01 Pu01 Al01 180.00(9) 7_666 3_545 ?
C01 Pu01 Al01 138.3(3) 5_676 . ?
C01 Pu01 Al01 41.7(3) 1_645 . ?
C01 Pu01 Al01 91.2(4) 7_676 . ?
C01 Pu01 Al01 88.8(4) 3_535 . ?
C01 Pu01 Al01 138.1(3) 5_776 . ?
C01 Pu01 Al01 41.9(3) 1_545 . ?
Al01 Pu01 Al01 112.26(8) 7_666 . ?
Al01 Pu01 Al01 67.74(8) 3_545 . ?
C01 Pu01 Al01 41.7(3) 5_676 5_766 ?
C01 Pu01 Al01 138.3(3) 1_645 5_766 ?
C01 Pu01 Al01 88.8(4) 7_676 5_766 ?
C01 Pu01 Al01 91.2(4) 3_535 5_766 ?
C01 Pu01 Al01 41.9(3) 5_776 5_766 ?
C01 Pu01 Al01 138.1(3) 1_545 5_766 ?
Al01 Pu01 Al01 67.74(8) 7_666 5_766 ?
Al01 Pu01 Al01 112.26(8) 3_545 5_766 ?
Al01 Pu01 Al01 180.0 . 5_766 ?
C01 Pu01 Al01 88.7(3) 5_676 7_766 ?
C01 Pu01 Al01 91.3(3) 1_645 7_766 ?
C01 Pu01 Al01 41.5(3) 7_676 7_766 ?
C01 Pu01 Al01 138.5(3) 3_535 7_766 ?
C01 Pu01 Al01 41.5(3) 5_776 7_766 ?
C01 Pu01 Al01 138.5(3) 1_545 7_766 ?
Al01 Pu01 Al01 67.72(8) 7_666 7_766 ?
Al01 Pu01 Al01 112.28(8) 3_545 7_766 ?
Al01 Pu01 Al01 112.40(8) . 7_766 ?
Al01 Pu01 Al01 67.60(8) 5_766 7_766 ?
C01 Pu01 Al01 91.3(3) 5_676 3_445 ?
C01 Pu01 Al01 88.7(3) 1_645 3_445 ?
C01 Pu01 Al01 138.5(3) 7_676 3_445 ?
C01 Pu01 Al01 41.5(3) 3_535 3_445 ?
C01 Pu01 Al01 138.5(3) 5_776 3_445 ?
C01 Pu01 Al01 41.5(3) 1_545 3_445 ?
Al01 Pu01 Al01 112.28(8) 7_666 3_445 ?
Al01 Pu01 Al01 67.72(8) 3_545 3_445 ?
Al01 Pu01 Al01 67.60(8) . 3_445 ?
Al01 Pu01 Al01 112.40(8) 5_766 3_445 ?
Al01 Pu01 Al01 180.0 7_766 3_445 ?
C01 Pu01 Pu01 130.6(3) 5_676 3 ?
C01 Pu01 Pu01 49.4(3) 1_645 3 ?
C01 Pu01 Pu01 49.1(3) 7_676 3 ?
C01 Pu01 Pu01 130.9(3) 3_535 3 ?
C01 Pu01 Pu01 89.7(3) 5_776 3 ?
C01 Pu01 Pu01 90.3(3) 1_545 3 ?
Al01 Pu01 Pu01 89.93(7) 7_666 3 ?
Al01 Pu01 Pu01 90.07(7) 3_545 3 ?
Al01 Pu01 Pu01 56.32(7) . 3 ?
Al01 Pu01 Pu01 123.68(7) 5_766 3 ?
Al01 Pu01 Pu01 56.08(7) 7_766 3 ?
Al01 Pu01 Pu01 123.92(7) 3_445 3 ?
C01 Pu01 Pu01 49.4(3) 5_676 3_445 ?
C01 Pu01 Pu01 130.6(3) 1_645 3_445 ?
C01 Pu01 Pu01 130.9(3) 7_676 3_445 ?
C01 Pu01 Pu01 49.1(3) 3_535 3_445 ?
C01 Pu01 Pu01 90.3(3) 5_776 3_445 ?
C01 Pu01 Pu01 89.7(3) 1_545 3_445 ?
Al01 Pu01 Pu01 90.07(7) 7_666 3_445 ?
Al01 Pu01 Pu01 89.93(7) 3_545 3_445 ?
Al01 Pu01 Pu01 123.68(7) . 3_445 ?
Al01 Pu01 Pu01 56.32(7) 5_766 3_445 ?
Al01 Pu01 Pu01 123.92(7) 7_766 3_445 ?
Al01 Pu01 Pu01 56.08(7) 3_445 3_445 ?
Pu01 Pu01 Pu01 180.0 3 3_445 ?
C01 Pu01 Pu01 90.1(3) 5_676 3_455 ?
C01 Pu01 Pu01 89.9(3) 1_645 3_455 ?
C01 Pu01 Pu01 49.6(3) 7_676 3_455 ?
C01 Pu01 Pu01 130.4(3) 3_535 3_455 ?
C01 Pu01 Pu01 130.7(3) 5_776 3_455 ?
C01 Pu01 Pu01 49.3(3) 1_545 3_455 ?
Al01 Pu01 Pu01 56.17(7) 7_666 3_455 ?
Al01 Pu01 Pu01 123.83(7) 3_545 3_455 ?
Al01 Pu01 Pu01 56.10(7) . 3_455 ?
Al01 Pu01 Pu01 123.90(7) 5_766 3_455 ?
Al01 Pu01 Pu01 90.12(7) 7_766 3_455 ?
Al01 Pu01 Pu01 89.88(7) 3_445 3_455 ?
Pu01 Pu01 Pu01 60.080(15) 3 3_455 ?
Pu01 Pu01 Pu01 119.920(15) 3_445 3_455 ?
C01 Pu01 Pu01 89.9(3) 5_676 3_545 ?
C01 Pu01 Pu01 90.1(3) 1_645 3_545 ?
C01 Pu01 Pu01 130.4(3) 7_676 3_545 ?
C01 Pu01 Pu01 49.6(3) 3_535 3_545 ?
C01 Pu01 Pu01 49.3(3) 5_776 3_545 ?
C01 Pu01 Pu01 130.7(3) 1_545 3_545 ?
Al01 Pu01 Pu01 123.83(7) 7_666 3_545 ?
Al01 Pu01 Pu01 56.17(7) 3_545 3_545 ?
Al01 Pu01 Pu01 123.90(7) . 3_545 ?
Al01 Pu01 Pu01 56.10(7) 5_766 3_545 ?
Al01 Pu01 Pu01 89.88(7) 7_766 3_545 ?
Al01 Pu01 Pu01 90.12(7) 3_445 3_545 ?
Pu01 Pu01 Pu01 119.920(15) 3 3_545 ?
Pu01 Pu01 Pu01 60.080(15) 3_445 3_545 ?
Pu01 Pu01 Pu01 180.0 3_455 3_545 ?
C01 Pu01 Pu01 130.4(3) 5_676 1_655 ?
C01 Pu01 Pu01 49.6(3) 1_645 1_655 ?
C01 Pu01 Pu01 89.6(3) 7_676 1_655 ?
C01 Pu01 Pu01 90.4(3) 3_535 1_655 ?
C01 Pu01 Pu01 49.0(3) 5_776 1_655 ?
C01 Pu01 Pu01 131.0(3) 1_545 1_655 ?
Al01 Pu01 Pu01 123.71(7) 7_666 1_655 ?
Al01 Pu01 Pu01 56.29(7) 3_545 1_655 ?
Al01 Pu01 Pu01 90.19(7) . 1_655 ?
Al01 Pu01 Pu01 89.81(7) 5_766 1_655 ?
Al01 Pu01 Pu01 55.98(7) 7_766 1_655 ?
Al01 Pu01 Pu01 124.02(7) 3_445 1_655 ?
Pu01 Pu01 Pu01 59.960(8) 3 1_655 ?
Pu01 Pu01 Pu01 120.040(8) 3_445 1_655 ?
Pu01 Pu01 Pu01 120.040(7) 3_455 1_655 ?
Pu01 Pu01 Pu01 59.960(7) 3_545 1_655 ?
C01 Pu01 Pu01 49.6(3) 5_676 1_455 ?
C01 Pu01 Pu01 130.4(3) 1_645 1_455 ?
C01 Pu01 Pu01 90.4(3) 7_676 1_455 ?
C01 Pu01 Pu01 89.6(3) 3_535 1_455 ?
C01 Pu01 Pu01 131.0(3) 5_776 1_455 ?
C01 Pu01 Pu01 49.0(3) 1_545 1_455 ?
Al01 Pu01 Pu01 56.29(7) 7_666 1_455 ?
Al01 Pu01 Pu01 123.71(7) 3_545 1_455 ?
Al01 Pu01 Pu01 89.81(7) . 1_455 ?
Al01 Pu01 Pu01 90.19(7) 5_766 1_455 ?
Al01 Pu01 Pu01 124.02(7) 7_766 1_455 ?
Al01 Pu01 Pu01 55.98(7) 3_445 1_455 ?
Pu01 Pu01 Pu01 120.040(8) 3 1_455 ?
Pu01 Pu01 Pu01 59.960(8) 3_445 1_455 ?
Pu01 Pu01 Pu01 59.960(7) 3_455 1_455 ?
Pu01 Pu01 Pu01 120.040(7) 3_545 1_455 ?
Pu01 Pu01 Pu01 180.0 1_655 1_455 ?
Al01 C01 Al01 111.6(6) 1_465 3_455 ?
Al01 C01 Al01 111.4(7) 1_465 1_565 ?
Al01 C01 Al01 111.1(6) 3_455 1_565 ?
Al01 C01 Pu01 81.1(4) 1_465 1_465 ?
Al01 C01 Pu01 81.0(5) 3_455 1_465 ?
Al01 C01 Pu01 156.0(8) 1_565 1_465 ?
Al01 C01 Pu01 81.0(5) 1_465 3_465 ?
Al01 C01 Pu01 156.3(8) 3_455 3_465 ?
Al01 C01 Pu01 80.4(5) 1_565 3_465 ?
Pu01 C01 Pu01 81.5(5) 1_465 3_465 ?
Al01 C01 Pu01 156.6(8) 1_465 1_565 ?
Al01 C01 Pu01 80.7(5) 3_455 1_565 ?
Al01 C01 Pu01 80.3(4) 1_565 1_565 ?
Pu01 C01 Pu01 81.4(5) 1_465 1_565 ?
Pu01 C01 Pu01 81.1(5) 3_465 1_565 ?
Al01 C01 Pu01 41.3(3) 1_465 3_365 ?
Al01 C01 Pu01 124.2(4) 3_455 3_365 ?
Al01 C01 Pu01 123.9(6) 1_565 3_365 ?
Pu01 C01 Pu01 52.7(2) 1_465 3_365 ?
Pu01 C01 Pu01 52.8(2) 3_465 3_365 ?
Pu01 C01 Pu01 115.3(5) 1_565 3_365 ?
Al01 C01 Pu01 124.2(5) 1_465 3_455 ?
Al01 C01 Pu01 41.2(3) 3_455 3_455 ?
Al01 C01 Pu01 123.5(5) 1_565 3_455 ?
Pu01 C01 Pu01 52.6(3) 1_465 3_455 ?
Pu01 C01 Pu01 115.1(5) 3_465 3_455 ?
Pu01 C01 Pu01 52.6(3) 1_565 3_455 ?
Pu01 C01 Pu01 105.2(3) 3_365 3_455 ?
Al01 C01 Pu01 123.9(6) 1_465 3_565 ?
Al01 C01 Pu01 123.5(5) 3_455 3_565 ?
Al01 C01 Pu01 41.0(3) 1_565 3_565 ?
Pu01 C01 Pu01 115.0(5) 1_465 3_565 ?
Pu01 C01 Pu01 52.3(2) 3_465 3_565 ?
Pu01 C01 Pu01 52.2(2) 1_565 3_565 ?
Pu01 C01 Pu01 105.0(3) 3_365 3_565 ?
Pu01 C01 Pu01 104.7(3) 3_455 3_565 ?
Al02 C02 Al02 120.8(10) . 1_655 ?
Al02 C02 Al02 119.6(5) . 3 ?
Al02 C02 Al02 119.6(5) 1_655 3 ?
Al02 C02 Al01 90.2(3) . 2_756 ?
Al02 C02 Al01 90.2(3) 1_655 2_756 ?
Al02 C02 Al01 89.6(5) 3 2_756 ?
Al02 C02 Al01 90.2(3) . . ?
Al02 C02 Al01 90.2(3) 1_655 . ?
Al02 C02 Al01 89.6(5) 3 . ?
Al01 C02 Al01 179.2(10) 2_756 . ?
Al02 C02 Pu01 78.5(3) . . ?
Al02 C02 Pu01 78.3(3) 1_655 . ?
Al02 C02 Pu01 114.04(19) 3 . ?
Al01 C02 Pu01 156.3(7) 2_756 . ?
Al01 C02 Pu01 24.4(3) . . ?
Al02 C02 Pu01 78.3(3) . 2_756 ?
Al02 C02 Pu01 78.5(3) 1_655 2_756 ?
Al02 C02 Pu01 114.04(19) 3 2_756 ?
Al01 C02 Pu01 24.4(3) 2_756 2_756 ?
Al01 C02 Pu01 156.3(7) . 2_756 ?
Pu01 C02 Pu01 131.9(4) . 2_756 ?
Al02 C02 Pu01 114.22(10) . 4_756 ?
Al02 C02 Pu01 78.20(8) 1_655 4_756 ?
Al02 C02 Pu01 78.0(2) 3 4_756 ?
Al01 C02 Pu01 24.01(19) 2_756 4_756 ?
Al01 C02 Pu01 155.6(4) . 4_756 ?
Pu01 C02 Pu01 156.5(2) . 4_756 ?
Pu01 C02 Pu01 41.631(19) 2_756 4_756 ?
Al02 C02 Pu01 78.20(8) . 3_455 ?
Al02 C02 Pu01 114.22(10) 1_655 3_455 ?
Al02 C02 Pu01 78.0(2) 3 3_455 ?
Al01 C02 Pu01 155.6(4) 2_756 3_455 ?
Al01 C02 Pu01 24.01(19) . 3_455 ?
Pu01 C02 Pu01 41.631(19) . 3_455 ?
Pu01 C02 Pu01 156.5(2) 2_756 3_455 ?
Pu01 C02 Pu01 156.0(4) 4_756 3_455 ?
Al02 C02 Pu01 78.02(8) . 4_656 ?
Al02 C02 Pu01 114.39(10) 1_655 4_656 ?
Al02 C02 Pu01 78.0(2) 3 4_656 ?
Al01 C02 Pu01 24.23(18) 2_756 4_656 ?
Al01 C02 Pu01 155.4(4) . 4_656 ?
Pu01 C02 Pu01 156.5(2) . 4_656 ?
Pu01 C02 Pu01 41.603(19) 2_756 4_656 ?
Pu01 C02 Pu01 41.62(4) 4_756 4_656 ?
Pu01 C02 Pu01 131.4(2) 3_455 4_656 ?
C02 Al01 C01 107.3(6) . 1_645 ?
C02 Al01 C01 107.9(7) . 3_545 ?
C01 Al01 C01 111.6(6) 1_645 3_545 ?
C02 Al01 C01 107.3(6) . 1_545 ?
C01 Al01 C01 111.4(7) 1_645 1_545 ?
C01 Al01 C01 111.1(7) 3_545 1_545 ?
C02 Al01 Al02 44.4(5) . 3 ?
C01 Al01 Al02 123.3(4) 1_645 3 ?
C01 Al01 Al02 63.5(5) 3_545 3 ?
C01 Al01 Al02 123.1(4) 1_545 3 ?
C02 Al01 Al02 43.9(3) . . ?
C01 Al01 Al02 123.2(5) 1_645 . ?
C01 Al01 Al02 123.1(4) 3_545 . ?
C01 Al01 Al02 63.3(5) 1_545 . ?
Al02 Al01 Al02 74.09(9) 3 . ?
C02 Al01 Al02 43.9(3) . 1_655 ?
C01 Al01 Al02 63.4(5) 1_645 1_655 ?
C01 Al01 Al02 123.4(4) 3_545 1_655 ?
C01 Al01 Al02 123.3(5) 1_545 1_655 ?
Al02 Al01 Al02 74.07(9) 3 1_655 ?
Al02 Al01 Al02 74.15(11) . 1_655 ?
C02 Al01 Pu01 140.3(3) . 3_455 ?
C01 Al01 Pu01 112.4(5) 1_645 3_455 ?
C01 Al01 Pu01 57.3(4) 3_545 3_455 ?
C01 Al01 Pu01 57.6(4) 1_545 3_455 ?
Al02 Al01 Pu01 109.10(13) 3 3_455 ?
Al02 Al01 Pu01 109.18(11) . 3_455 ?
Al02 Al01 Pu01 175.80(14) 1_655 3_455 ?
C02 Al01 Pu01 139.6(5) . . ?
C01 Al01 Pu01 57.2(4) 1_645 . ?
C01 Al01 Pu01 112.4(5) 3_545 . ?
C01 Al01 Pu01 57.8(4) 1_545 . ?
Al02 Al01 Pu01 175.91(16) 3 . ?
Al02 Al01 Pu01 109.21(14) . . ?
Al02 Al01 Pu01 108.96(14) 1_655 . ?
Pu01 Al01 Pu01 67.74(8) 3_455 . ?
C02 Al01 Pu01 140.0(3) . 3 ?
C01 Al01 Pu01 57.4(4) 1_645 3 ?
C01 Al01 Pu01 57.7(4) 3_545 3 ?
C01 Al01 Pu01 112.7(5) 1_545 3 ?
Al02 Al01 Pu01 109.00(13) 3 3 ?
Al02 Al01 Pu01 176.08(15) . 3 ?
Al02 Al01 Pu01 108.83(11) 1_655 3 ?
Pu01 Al01 Pu01 67.72(8) 3_455 3 ?
Pu01 Al01 Pu01 67.60(8) . 3 ?
C02 Al02 C02 120.8(10) . 1_455 ?
C02 Al02 C02 119.6(5) . 3_445 ?
C02 Al02 C02 119.6(5) 1_455 3_445 ?
C02 Al02 Al01 110.1(3) . 3_445 ?
C02 Al02 Al01 110.1(3) 1_455 3_445 ?
C02 Al02 Al01 45.94(11) 3_445 3_445 ?
C02 Al02 Al01 110.1(3) . 4_646 ?
C02 Al02 Al01 110.1(3) 1_455 4_646 ?
C02 Al02 Al01 45.94(11) 3_445 4_646 ?
Al01 Al02 Al01 91.9(2) 3_445 4_646 ?
C02 Al02 Al01 110.6(4) . 2_656 ?
C02 Al02 Al01 45.91(8) 1_455 2_656 ?
C02 Al02 Al01 110.35(13) 3_445 2_656 ?
Al01 Al02 Al01 139.26(13) 3_445 2_656 ?
Al01 Al02 Al01 74.09(9) 4_646 2_656 ?
C02 Al02 Al01 45.91(8) . . ?
C02 Al02 Al01 110.6(4) 1_455 . ?
C02 Al02 Al01 110.35(13) 3_445 . ?
Al01 Al02 Al01 74.09(9) 3_445 . ?
Al01 Al02 Al01 139.26(13) 4_646 . ?
Al01 Al02 Al01 139.3(3) 2_656 . ?
C02 Al02 Al01 45.88(8) . 2_756 ?
C02 Al02 Al01 110.6(4) 1_455 2_756 ?
C02 Al02 Al01 110.34(13) 3_445 2_756 ?
Al01 Al02 Al01 139.28(13) 3_445 2_756 ?
Al01 Al02 Al01 74.07(9) 4_646 2_756 ?
Al01 Al02 Al01 74.16(11) 2_656 2_756 ?
Al01 Al02 Al01 91.79(14) . 2_756 ?
C02 Al02 Al01 110.6(4) . 1_455 ?
C02 Al02 Al01 45.88(8) 1_455 1_455 ?
C02 Al02 Al01 110.34(13) 3_445 1_455 ?
Al01 Al02 Al01 74.07(9) 3_445 1_455 ?
Al01 Al02 Al01 139.28(13) 4_646 1_455 ?
Al01 Al02 Al01 91.79(14) 2_656 1_455 ?
Al01 Al02 Al01 74.15(11) . 1_455 ?
Al01 Al02 Al01 139.3(3) 2_756 1_455 ?
C02 Al02 Pu01 114.13(4) . 1_455 ?
C02 Al02 Pu01 78.08(17) 1_455 1_455 ?
C02 Al02 Pu01 78.19(7) 3_445 1_455 ?
Al01 Al02 Pu01 37.03(7) 3_445 1_455 ?
Al01 Al02 Pu01 120.91(16) 4_646 1_455 ?
Al01 Al02 Pu01 120.89(8) 2_656 1_455 ?
Al01 Al02 Pu01 68.22(8) . 1_455 ?
Al01 Al02 Pu01 160.02(10) 2_756 1_455 ?
Al01 Al02 Pu01 37.11(8) 1_455 1_455 ?
C02 Al02 Pu01 78.08(17) . 2_756 ?
C02 Al02 Pu01 114.13(4) 1_455 2_756 ?
C02 Al02 Pu01 78.19(7) 3_445 2_756 ?
Al01 Al02 Pu01 120.91(16) 3_445 2_756 ?
Al01 Al02 Pu01 37.03(8) 4_646 2_756 ?
Al01 Al02 Pu01 68.22(8) 2_656 2_756 ?
Al01 Al02 Pu01 120.89(8) . 2_756 ?
Al01 Al02 Pu01 37.11(8) 2_756 2_756 ?
Al01 Al02 Pu01 160.02(10) 1_455 2_756 ?
Pu01 Al02 Pu01 156.38(14) 1_455 2_756 ?
 
_refine_diff_density_max    1.236
_refine_diff_density_min   -1.337
_refine_diff_density_rms    0.311

_shelx_res_file
;
TITL bruce1_97mono_a.res in C2/c
    bruce1_97mono_a.res
    created by SHELXL-2018/3 at 14:07:09 on 06-Jan-2023
REM Old TITL bruce1_97mono in C2/c
REM SHELXT solution in C2/c: R1 0.102, Rweak 0.001, Alpha 0.026
REM <I/s>   0.050 for   39 systematic absences,  Orientation as input
REM Formula found by SHELXT:  C Cl3 Pu
CELL  0.71073   3.4111   5.8987  17.4990   90.000   90.116   90.000
ZERR    2.000   0.0007   0.0012   0.0035    0.000    0.030    0.000
LATT  7
SYMM -X, Y, 1/2-Z
SFAC C AL FE PU U
UNIT 12 6.47084 5.52916 1.64 2.36
L.S. 10
BOND
shel 999 0.85
acta
LIST 6
FMAP 2
PLAN 20
SIZE 0.004 0.004 0.004
EADP PU01 U01
EXYZ PU01 U01
CONN $Pu $Pu 19 3.6
WGHT    0.061600
FVAR       0.28101   0.54187   0.53408
PU01  4    1.000000    0.500000    0.500000    10.20500    0.03962    0.03745 =
         0.05182    0.00002    0.00022    0.00023
U01   5    1.000000    0.500000    0.500000    10.29500    0.03962    0.03745 =
         0.05182    0.00002    0.00022    0.00023
C01   1    0.495692    1.666163    0.598440    11.00000    0.02362    0.01785 =
         0.10182   -0.00147   -0.00328   -0.00729
C02   1    1.000000    0.830748    0.750000    10.50000    0.00797    0.00932 =
         0.05398    0.00000    0.00119    0.00000
EADP AL01 FE01
EXYZ AL01 FE01
AL01  2    0.998441    0.833058    0.633910    21.00000    0.06441    0.05978 =
         0.06599    0.00036    0.00285    0.00025
FE01  3    0.998441    0.833058    0.633910   -21.00000    0.06441    0.05978 =
         0.06599    0.00036    0.00285    0.00025
EADP AL02 FE02
EXYZ AL02 FE02
AL02  2    0.500000    0.666331    0.750000    30.50000    0.04561    0.04723 =
         0.13384    0.00000   -0.00117    0.00000
FE02  3    0.500000    0.666331    0.750000   -30.50000    0.04561    0.04723 =
         0.13384    0.00000   -0.00117    0.00000
HKLF 4


REM  bruce1_97mono_a.res in C2/c
REM wR2 = 0.0787, GooF = S = 0.947, Restrained GooF = 0.947 for all data
REM R1 = 0.0298 for 213 Fo > 4sig(Fo) and 0.0367 for all 288 data
REM 37 parameters refined using 0 restraints

END

WGHT      0.0615      0.0000

REM Highest difference peak  1.236,  deepest hole -1.337,  1-sigma level  0.311
Q1    1   1.0000  0.9914  0.7500  10.50000  0.05    1.24
Q2    1   1.0029  0.2752  0.4985  11.00000  0.05    0.95
Q3    1   1.1887  0.9940  0.6220  11.00000  0.05    0.84
Q4    1   0.7811  0.6278  0.4688  11.00000  0.05    0.83
Q5    1   0.9437  0.3854  0.4700  11.00000  0.05    0.76
Q6    1   1.0530  0.7779  0.5809  11.00000  0.05    0.75
Q7    1   0.8266  0.3758  0.4683  11.00000  0.05    0.75
Q8    1   1.1959  0.8790  0.5977  11.00000  0.05    0.72
Q9    1   1.2488  0.4957  0.4604  11.00000  0.05    0.66
Q10   1   0.5688  1.7273  0.5808  11.00000  0.05    0.65
Q11   1   0.8384  0.6727  0.6368  11.00000  0.05    0.63
Q12   1   1.3074  0.8248  0.6362  11.00000  0.05    0.62
Q13   1   0.6536  1.6669  0.5883  11.00000  0.05    0.60
Q14   1   1.1822  0.6929  0.6708  11.00000  0.05    0.54
Q15   1   0.2428  1.6899  0.6051  11.00000  0.05    0.53
Q16   1   0.7539  0.7898  0.7504  11.00000  0.05    0.51
Q17   1   1.4311  0.9466  0.6564  11.00000  0.05    0.49
Q18   1   0.8074  1.0021  0.6384  11.00000  0.05    0.49
Q19   1   0.7611  0.8227  0.6040  11.00000  0.05    0.46
Q20   1   0.9337  0.5399  0.6612  11.00000  0.05    0.44
;
_shelx_res_checksum   40398

_shelx_hkl_file
;
   1  -1   0 2079.19   45.90
   1  -1   0 2138.49   47.20
  -1   1   0 2068.69   45.10
  -1   1   0 2106.49   46.10
   2  -2   0 1085.59   32.40
   2  -2   0 1061.69   32.40
  -2   2   0 1092.49   31.50
  -2   2   0 1074.79   30.50
   3  -3   0 1437.96   45.40
   3  -3   0 1413.86   44.00
  -3   3   0 1451.25   42.20
  -3   3   0 1430.56   42.40
   4  -4   0   99.89   17.20
   4  -4   0   72.89   14.70
  -4   4   0   20.40   43.30
  -4   4   0   81.49   17.70
  -4   2   0   95.79   68.69
  -4   2   0  127.79   17.10
   4  -2   0  143.59   17.80
   4  -2   0  127.39   17.90
  -3   1   0  513.85   22.40
   3  -1   0  494.75   21.70
  -2   0   0 7481.65  154.68
  -2   0   0 7592.94  159.68
   2   0   0 7329.97  153.08
   2   0   0 7603.44  156.58
  -1  -1   0 2452.95   56.59
  -1  -1   0 2082.19   47.70
   1   1   0 2106.19   54.39
   1   1   0 2036.30   47.20
   0  -2   0 1881.21   42.00
   0  -2   0 1923.51   42.30
   0   2   0 1958.70   43.50
   0   2   0 1837.92   40.60
   1  -3   0 7700.03  155.28
   1  -3   0 8427.16  173.08
  -1   3   0 8148.98  166.98
  -1   3   0 8128.19  164.68
   2  -4   0  525.05   26.70
   2  -4   0  508.15   21.20
  -2   4   0  522.55   21.50
  -2   4   0  486.05   23.40
   3  -5   0  151.08   22.70
   3  -5   0  108.89   15.40
  -3   5   0   96.69   15.10
  -3   5   0   79.89   19.20
  -4   0   0  697.23   29.00
   4   0   0  659.63   32.20
   4   0   0  674.53   28.30
  -3  -1   0  451.45   22.10
  -3  -1   0  559.04   44.50
   3   1   0  470.05   23.10
   3   1   0  421.86   26.60
  -2  -2   0  991.40   31.50
  -2  -2   0 1010.30   38.40
   2   2   0  954.60   33.10
  -1  -3   0 6578.64  140.19
  -1  -3   0 6802.62  141.29
   1   3   0 7021.50  148.59
   1   3   0 6772.62  139.59
   0  -4   0  898.81   27.90
   0  -4   0  937.01   27.50
   0   4   0  922.41   28.00
   0   4   0  903.11   29.70
   1  -5   0  492.75   24.40
   1  -5   0  495.85   18.60
  -1   5   0  538.75   22.20
  -1   5   0  509.35   23.50
   2  -6   0  525.45   22.90
   2  -6   0  522.75   29.30
  -2   6   0  500.45   23.80
  -2   6   0  472.05   31.20
  -4  -2   0  103.59   12.50
   4   2   0  127.79   20.90
   4   2   0  118.99   13.00
  -3  -3   0 1204.38   38.90
   3   3   0 1140.09   34.90
   3   3   0 1170.88   44.00
  -2  -4   0  493.05   22.50
   2   4   0  451.65   29.60
   2   4   0  463.55   37.20
  -1  -5   0  484.45   23.00
  -1  -5   0  493.55   23.20
   1   5   0  461.35   21.80
   1   5   0  471.25   25.40
   0  -6   0 1375.96   39.40
   0  -6   0 1362.06   41.10
   0   6   0 1285.17   43.50
   0   6   0 1240.88   46.10
   1  -7   0   76.79   16.60
   1  -7   0  121.19   12.20
  -1   7   0   94.89   15.20
  -1   7   0  117.29   17.50
  -4  -4   0   69.09   13.80
   4   4   0   69.29   12.50
  -3  -5   0   96.79   13.00
   3   5   0   95.49   11.40
  -2  -6   0  658.93   29.40
  -2  -6   0  659.53   30.50
   2   6   0  750.62   36.90
   2   6   0  608.34   35.00
  -1  -7   0  129.19   14.40
  -1  -7   0  159.68   17.80
   0  -8   0   96.49   17.10
   0  -8   0   78.89   14.80
   0   8   0   34.50   14.90
   0   8   0   -1.70   19.30
   0   8   1  -14.40   23.00
   0   8   1   -5.90   15.20
   0  -8  -1    0.40   11.10
   0  -8  -1   -1.40   12.50
   1   7   1    9.90   16.00
   1   7   1  -38.40   30.90
  -1  -7  -1  -13.10   13.70
  -1  -7  -1    2.50    9.60
   2   6   1  229.28   65.69
   3   5   1   -5.00   16.30
   3   5   1   -3.40   18.20
  -3  -5  -1   -1.50   11.50
  -3  -5  -1   -4.20   16.70
   4   4   1    4.10   11.10
  -4  -4  -1    1.20   11.00
  -1   7   1    2.40   15.10
  -1   7   1    9.50   14.70
   1  -7  -1   -1.20   11.50
   1  -7  -1   -5.40   16.90
   0  -6  -1  -14.10   11.20
   0  -6  -1   -1.40   12.30
   1   5   1   13.40   15.70
   1   5   1   -4.50   10.80
  -1  -5  -1   -6.60    9.90
  -1  -5  -1    6.30   10.90
   2   4   1   99.19   53.09
   2   4   1   11.30   10.70
  -2  -4  -1   12.50   12.10
  -2  -4  -1   17.10    8.90
   3   3   1    8.00   14.80
   3   3   1    9.10    9.10
  -3  -3  -1   -1.50   15.00
  -3  -3  -1   11.50    9.30
   4   2   1   -1.20    9.70
   4   2   1    3.00   14.80
  -4  -2  -1   -3.50   10.70
  -4  -2  -1   -1.00   17.80
  -2   6   1    3.50   13.40
  -2   6   1    4.60   13.60
   2  -6  -1    6.30   13.10
  -1   5   1  -11.00   10.50
  -1   5   1    5.60    9.80
   1  -5  -1    0.10   10.30
   1  -5  -1    0.70    7.90
   0   4   1    0.00   10.10
   0   4   1   -0.50   11.70
   0  -4  -1    3.60    7.90
   0  -4  -1   12.00   11.20
   1   3   1    4.70   12.60
   1   3   1   18.30   16.50
  -1  -3  -1   -0.50   10.40
  -1  -3  -1   -3.40    8.60
   2   2   1    6.30   11.20
   2   2   1   -6.00   29.20
  -2  -2  -1   11.70   16.00
  -2  -2  -1    1.80    7.70
   3   1   1   12.60   10.30
   3   1   1   24.40   14.40
  -3  -1  -1   -0.10   17.00
  -3  -1  -1   11.10   12.10
   4   0   1   -3.00    9.60
   4   0   1   -0.10   13.60
  -4   0  -1  -16.20   25.20
  -4   0  -1   -6.00    9.90
  -3   5   1  -10.60   12.10
  -3   5   1    6.90   15.70
   3  -5  -1   -9.10   17.00
   3  -5  -1   -6.90   12.40
  -2   4   1    2.80   12.50
  -2   4   1    2.80   11.60
   2  -4  -1   -1.20   13.90
   2  -4  -1    2.10    9.40
  -1   3   1    1.10    7.80
   1  -3  -1    2.70    9.90
   1  -3  -1    1.20    7.40
   0   2   1   35.10    7.30
   0   2   1   30.00    7.10
   0  -2  -1   25.30    6.10
   0  -2  -1   25.90    8.10
   1   1   1   28.70    9.30
   1   1   1   -1.10   13.90
  -1  -1  -1   33.20    8.20
  -1  -1  -1   53.09   17.10
   2   0   1   -5.40    7.50
   2   0   1    2.70    8.90
  -2   0  -1   -3.40    9.00
  -2   0  -1   28.80   42.10
  -3   1  -1   53.09   63.49
   4  -2   1    2.20   12.30
   4  -2   1   -0.40   12.80
  -4   2  -1   -2.50   11.20
  -4   4   1  -21.20   39.70
  -4   4   1   -1.90   13.60
   4  -4  -1   -0.90   10.80
   4  -4  -1    9.90   15.00
  -3   3   1   -0.80    8.60
   3  -3  -1    2.90   13.10
  -2   2   1    0.30    8.30
  -2   2   1   -0.40    9.10
   2  -2  -1    0.90    9.30
   2  -2  -1    0.40   11.10
  -1   1   1   33.20    6.90
  -1   1   1   27.40    6.90
   1  -1  -1   30.10    7.80
   1  -1  -1   36.10    7.50
   0   0   1   -6.70    1.90
   0   0  -1   -6.20    1.50
   1  -1   1   33.00    6.70
   1  -1   1   25.20    7.40
  -1   1  -1   28.60    5.40
  -1   1  -1   29.50    6.40
   2  -2   1   -5.50    9.10
   2  -2   1    2.70    6.90
  -2   2  -1    0.90    7.00
  -2   2  -1   -0.40    7.80
   3  -3   1   -0.30   10.30
   3  -3   1  -15.30   10.30
  -3   3  -1    4.40    9.10
   4  -4   1   -4.20   12.50
   4  -4   1   -1.80   11.10
  -4   4  -1  -21.50   71.89
  -4   4  -1    1.60   12.70
  -4   2   1  -93.09   71.19
   4  -2  -1    8.60   10.50
  -3   1   1   -4.40    8.50
   3  -1  -1    1.50   10.90
   3  -1  -1   -4.10   10.40
  -2   0   1    3.30    5.90
  -2   0   1  -68.59   38.20
   2   0  -1    0.00    5.70
   2   0  -1    0.60    9.20
  -1  -1   1    1.70   23.00
  -1  -1   1   25.00    7.70
   1   1  -1   -1.20   16.80
   1   1  -1   28.80    8.70
   0  -2   1   28.60    5.40
   0  -2   1   34.20    7.80
   0   2  -1   28.30    6.60
   0   2  -1   12.80    6.20
   1  -3   1   -2.80   11.20
   1  -3   1   -3.80    5.90
  -1   3  -1   -4.30    8.30
  -1   3  -1    1.70    7.30
   2  -4   1    7.80   10.20
   2  -4   1   -2.30   14.00
  -2   4  -1    7.60   11.80
  -2   4  -1   -1.50    9.70
   3  -5   1   -8.30   19.60
   3  -5   1   -0.60   12.10
  -3   5  -1    0.70   13.90
  -3   5  -1  -12.00   17.00
  -4   0   1   -1.40   11.70
  -4   0   1   -9.80   18.00
   4   0  -1    0.20   13.50
   4   0  -1  -15.00   12.20
  -3  -1   1  -26.00   15.70
  -3  -1   1    0.20    9.40
   3   1  -1   -5.00   12.50
   3   1  -1    0.70   10.00
  -2  -2   1    4.80    8.40
  -2  -2   1    2.90   13.90
   2   2  -1    5.10    6.20
   2   2  -1    0.40   10.60
  -1  -3   1    0.30    7.80
   1   3  -1   -2.10   10.60
   0  -4   1    1.10    8.00
   0  -4   1    3.70    6.50
   0   4  -1    2.70   10.10
   0   4  -1    8.60    9.50
   1  -5   1    0.40    7.40
   1  -5   1    2.10    9.80
  -1   5  -1    3.70   10.30
  -1   5  -1    3.80    9.90
   2  -6   1    2.80   12.50
   2  -6   1    2.60   11.00
  -2   6  -1    4.00   13.60
  -2   6  -1   -1.80   12.20
  -4  -2   1   -2.60   10.00
  -4  -2   1   -6.10   26.50
   4   2  -1   -5.00   10.40
   4   2  -1    8.90   13.60
  -3  -3   1    2.00   10.10
  -3  -3   1   -1.40   16.10
   3   3  -1   -1.60   13.70
   3   3  -1   -1.50    9.50
  -2  -4   1    3.50   12.70
  -2  -4   1    6.40   10.40
   2   4  -1   -3.30   14.00
   2   4  -1   48.20   45.00
  -1  -5   1   -0.10    9.40
  -1  -5   1    9.10   11.70
   1   5  -1    2.20   17.50
   1   5  -1   -2.60   11.40
   0  -6   1    1.50   11.10
   0  -6   1   -0.10   10.50
   0   6  -1    3.20   17.80
   0   6  -1   -5.40   12.00
   1  -7   1    3.70   10.20
   1  -7   1   -4.30   13.60
  -1   7  -1    2.90   12.70
  -1   7  -1   -2.40   14.10
  -4  -4   1    6.90   10.80
  -4  -4   1    1.10   15.60
   4   4  -1   -1.80   10.50
  -3  -5   1   -2.20   11.10
  -3  -5   1  -16.20   13.90
   3   5  -1   -5.20    9.40
  -2  -6   1   -0.70   12.60
  -2  -6   1   -0.40   11.20
   2   6  -1    8.10   12.70
   2   6  -1  -75.79   54.29
   1   7  -1   58.39   52.99
  -3  -7   1    0.20   12.20
   3   7  -1    7.50   10.60
   2   8   2   40.30   16.90
  -2  -8  -2   51.59   15.70
   0   8   2   65.89   21.30
   0   8   2   -4.60   23.20
   1   7   2  152.78   20.90
  -1  -7  -2  212.18   16.90
   2   6   2  163.18   21.00
  -2  -6  -2  216.68   21.30
  -2  -6  -2  185.58   18.40
   3   5   2  185.18   32.00
   3   5   2  114.79   27.10
  -4  -4  -2   70.29   15.80
  -1   7   2  259.87   20.70
  -1   7   2  201.18   19.90
   1  -7  -2  255.97   17.20
   1  -7  -2  152.08   25.70
   0   6   2  367.16   24.60
   0   6   2  307.87   28.20
   0  -6  -2  308.77   23.60
   0  -6  -2  340.17   18.90
   1   5   2 1213.58   39.90
   1   5   2 1186.38   40.60
  -1  -5  -2 1189.88   38.90
  -1  -5  -2 1129.59   37.60
   2   4   2 1028.70   43.00
  -2  -4  -2 1034.30   34.30
  -2  -4  -2  912.31   37.40
   3   3   2  299.17   24.30
   3   3   2  304.17   17.10
  -3  -3  -2  301.17   19.60
   4   2   2  215.78   16.80
   4   2   2  196.78   24.40
  -4  -2  -2  210.58   17.90
  -2   6   2  130.89   17.50
   2  -6  -2  180.58   15.90
  -1   5   2 1240.18   40.30
  -1   5   2 1275.57   38.30
   1  -5  -2 1245.58   36.40
   1  -5  -2 1240.08   40.60
   0   4   2 2549.04   62.19
   0   4   2 2577.84   64.19
   0  -4  -2 2592.94   65.19
   0  -4  -2 2502.65   60.19
   1   3   2 1597.94   43.90
   1   3   2 1481.25   44.80
  -1  -3  -2 1562.14   44.70
  -1  -3  -2 1535.05   41.60
   2   2   2 2296.87   66.69
   2   2   2 2334.17   60.89
  -2  -2  -2 2122.89   57.89
  -2  -2  -2 2222.28   54.99
   3   1   2 1105.69   34.80
   3   1   2 1091.79   39.20
  -3  -1  -2 1109.39   39.10
  -3  -1  -2 1108.79   37.00
   4   0   2  187.18   15.90
   4   0   2  196.38   20.90
  -4   0  -2  178.78   17.70
  -3   5   2  190.08   20.50
  -3   5   2  164.58   21.90
   3  -5  -2  227.68   26.50
   3  -5  -2  204.98   19.50
  -2   4   2 1253.27   36.80
  -2   4   2 1196.88   39.60
   2  -4  -2 1271.87   42.90
   2  -4  -2 1239.58   37.60
  -1   3   2 1841.42   45.90
  -1   3   2 1746.23   44.80
   1  -3  -2 1854.41   48.10
   1  -3  -2 1792.92   43.30
   0   2   2 6475.75  131.99
   0   2   2 6671.13  136.19
   0  -2  -2 6571.44  134.49
   0  -2  -2 6577.64  133.89
   1   1   2 7151.08  149.39
  -1  -1  -2 7254.27  148.79
  -1  -1  -2 7023.20  144.19
   2   0   2 1535.05   41.10
   2   0   2 1507.95   38.00
  -2   0  -2 1541.05   41.20
  -2   0  -2 1473.05   40.60
   3  -1   2 1106.29   33.20
  -3   1  -2 1165.48   35.90
   4  -2   2  237.98   22.20
   4  -2   2  258.37   17.70
  -4   2  -2  260.57   18.10
  -4   4   2  -43.70   51.99
  -4   4   2   39.10   16.90
  -3   3   2  297.57   23.10
  -3   3   2  325.47   18.70
   3  -3  -2  323.17   20.80
   3  -3  -2  289.87   25.40
  -2   2   2 2490.85   59.39
  -2   2   2 2604.64   60.69
   2  -2  -2 2477.75   60.09
   2  -2  -2 2537.35   60.69
  -1   1   2 7242.77  146.39
  -1   1   2 7429.46  150.18
   1  -1  -2 7437.96  150.28
   1  -1  -2 7499.85  152.08
   0   0   2 4256.07   84.59
   0   0   2 4060.59   80.69
   0   0  -2 3960.00   78.69
   1  -1   2 7094.79  141.99
   1  -1   2 6986.60  140.89
  -1   1  -2 7211.08  144.69
  -1   1  -2 7420.66  148.39
   2  -2   2 2482.45   59.79
  -2   2  -2 2550.94   60.89
   3  -3   2  364.76   21.10
  -3   3  -2  391.76   21.30
   4  -4   2  149.99   19.90
   4  -4   2  165.98   17.80
  -4   4  -2  137.79   17.90
  -4   4  -2  -48.90   60.29
  -4   2   2  181.78   21.40
   4  -2  -2  249.48   20.50
   4  -2  -2  185.28   22.30
  -3   1   2 1073.49   32.10
   3  -1  -2 1082.69   33.20
   3  -1  -2 1111.19   37.50
   2   0  -2 1486.25   41.80
   2   0  -2 1466.95   37.50
  -1  -1   2 5846.61  118.49
  -1  -1   2 6231.78  126.79
   1   1  -2 6030.70  121.89
   1   1  -2 6171.28  126.09
   0  -2   2 6805.92  135.69
   0   2  -2 6675.73  133.29
   0   2  -2 7056.59  140.79
   1  -3   2 1660.73   40.60
   1  -3   2 1621.24   37.30
  -1   3  -2 1633.04   39.20
  -1   3  -2 1637.64   37.70
   2  -4   2 1132.79   35.40
   2  -4   2 1187.88   38.50
  -2   4  -2 1137.59   35.80
  -2   4  -2 1186.68   34.00
   3  -5   2  228.58   21.00
  -3   5  -2  287.87   54.19
  -3  -1   2 1026.40   33.60
   3   1  -2 1034.90   33.10
   3   1  -2 1005.80   36.30
  -2  -2   2 1850.81   52.39
  -2  -2   2 1976.70   50.89
   2   2  -2 2195.98   55.69
   2   2  -2 2020.90   48.60
  -1  -3   2 1204.08   36.40
  -1  -3   2 1283.37   32.40
   1   3  -2 1360.76   37.10
   0  -4   2 2264.57   51.69
   0  -4   2 2320.17   53.69
   0   4  -2 2257.17   54.19
   0   4  -2 2225.18   52.99
   1  -5   2 1029.20   31.10
  -1   5  -2 1005.10   30.60
   2  -6   2  149.09   18.90
   2  -6   2  138.99   16.70
  -2   6  -2  128.99   16.90
  -2   6  -2  126.89   18.90
  -4  -2   2  249.58   19.00
   4   2  -2  249.78   18.00
   4   2  -2  246.58   22.80
  -3  -3   2  346.87   22.20
   3   3  -2  351.16   20.70
   3   3  -2  334.47   25.40
   2   4  -2  821.52   36.70
   2   4  -2  915.91   37.40
  -1  -5   2 1177.88   35.80
  -1  -5   2 1153.28   35.90
   1   5  -2 1151.48   38.30
   1   5  -2 1188.18   43.60
   0  -6   2  378.56   19.80
   1  -7   2  167.78   19.20
  -1   7  -2  128.39   16.90
  -1   7  -2   78.49   20.60
  -4  -4   2  109.69   12.90
   4   4  -2  107.09   13.90
   3   5  -2  105.29   24.90
  -2  -6   2  183.68   18.50
  -2  -6   2  172.58   18.80
   2   6  -2  160.58   20.90
  -1  -7   2  238.08   19.50
  -1  -7   2  258.47   19.10
  -3  -7   2   83.39   17.20
   3   7  -2   46.00   15.40
   2   8   3    3.60   70.39
  -2  -8  -3    0.80   11.20
   0   8   3    3.10   17.00
   0  -8  -3   -3.50   13.40
   0  -8  -3   -3.90   12.60
   1   7   3   -2.10   15.40
   1   7   3   -0.70   15.30
  -1  -7  -3   -6.90   10.70
  -1  -7  -3   -2.80   12.50
   2   6   3   -9.40   14.60
   2   6   3   -7.10   23.50
  -2  -6  -3    7.30   13.30
  -2  -6  -3   -4.90   11.40
   3   5   3    1.40   17.50
  -3  -5  -3    1.10   15.10
  -1   7   3    0.60   15.20
  -1   7   3    8.60   14.60
   1  -7  -3    1.40   15.90
   1  -7  -3   11.40   12.00
   0   6   3   -4.60   21.10
   0   6   3    2.80   12.50
   0  -6  -3   -4.70   12.30
   0  -6  -3    3.20   11.80
   1   5   3   22.00   15.40
   1   5   3   14.90   13.10
  -1  -5  -3   20.40   11.40
  -1  -5  -3   30.90   11.90
   2   4   3   32.80   15.70
  -2  -4  -3   10.10   11.40
   3   3   3   -7.40   14.50
   3   3   3   50.29   28.50
  -3  -3  -3   -4.70   14.90
  -3  -3  -3   -2.50   11.30
   4   2   3    3.40    9.90
   4   2   3   -2.90   13.20
  -4  -2  -3  -24.60   17.50
  -4  -2  -3   -7.90   11.20
  -2   6   3   -4.80   13.30
  -2   6   3   -0.40   12.00
   2  -6  -3    0.50   10.40
   2  -6  -3   -0.80   13.10
  -1   5   3   21.30   11.80
  -1   5   3   19.40   11.60
   1  -5  -3   20.70   11.80
   1  -5  -3   18.10    8.80
   0   4   3   75.39   13.00
   0   4   3   80.69   12.50
   0  -4  -3   59.59   12.70
   0  -4  -3   77.39   10.30
   1   3   3   -0.30   10.70
  -1  -3  -3    0.00    9.20
   2   2   3   53.09   13.60
  -2  -2  -3   69.39   15.80
  -2  -2  -3   51.99    9.90
   3   1   3    9.50   14.00
   3   1   3   11.30    9.80
  -3  -1  -3   93.09   22.40
  -3  -1  -3   14.00   12.40
   4   0   3   -0.50   11.30
   4   0   3    0.80   14.00
  -4   0  -3   -5.40   10.70
  -4   0  -3  -18.80   24.40
  -3   5   3   -2.90   14.10
  -3   5   3    1.00   15.20
   3  -5  -3   14.50   18.10
   3  -5  -3   11.80   12.90
  -2   4   3   19.30   14.30
  -2   4   3   19.00   10.90
   2  -4  -3   25.10   15.80
   2  -4  -3   25.10   10.00
  -1   3   3    7.00    8.80
  -1   3   3   -2.70    8.20
   1  -3  -3   -4.50    9.90
   1  -3  -3   -1.10    7.00
   0   2   3  275.67   13.40
   0   2   3  299.27   15.90
   0  -2  -3  258.77   12.50
   0  -2  -3  266.17   14.00
   1   1   3  238.58   15.90
   1   1   3  267.37   15.00
  -1  -1  -3  271.77   16.10
  -1  -1  -3  262.77   14.20
   2   0   3   -0.50    5.90
   2   0   3    3.60    8.80
  -2   0  -3    1.00   17.60
  -2   0  -3    3.20    7.10
   3  -1   3   19.90   14.50
   3  -1   3   30.20   11.10
  -3   1  -3   15.20   16.00
  -3   1  -3   23.20   10.50
   4  -2   3   -2.60   15.30
   4  -2   3    3.70    9.40
  -4   2  -3    5.00    9.50
  -4   4   3   -1.30   14.20
  -4   4   3    6.90   31.60
   4  -4  -3   -1.70   11.90
   4  -4  -3    9.70   16.10
  -3   3   3    0.90   10.10
  -3   3   3    1.20   11.10
   3  -3  -3   -2.80   11.90
   3  -3  -3    2.00   10.70
  -2   2   3   75.29   10.30
  -2   2   3   62.69    9.10
   2  -2  -3   71.09   11.70
   2  -2  -3   64.29    8.50
  -1   1   3  272.27   12.60
  -1   1   3  273.57   12.60
   1  -1  -3  268.37   11.60
   1  -1  -3  277.47   13.40
   0   0   3   -3.40    4.20
   0   0   3   -6.40    5.80
   0   0  -3   -4.30    4.40
   0   0  -3   -3.90    4.70
   1  -1   3  264.17   12.00
   1  -1   3  264.37   10.10
  -1   1  -3  263.87   11.00
   2  -2   3   71.69   10.30
  -2   2  -3   79.59   18.10
   3  -3   3    2.00   12.10
  -3   3  -3  -18.80   64.59
  -3   3  -3    3.10    9.70
   4  -4   3    7.50   13.90
  -4   4  -3   -3.70   11.90
  -4   4  -3   10.40   23.10
  -4   2   3   -0.10   11.30
  -4   2   3    3.50   38.60
   4  -2  -3    3.30   10.40
   4  -2  -3   -3.40   11.90
  -3   1   3   11.70   14.70
  -3   1   3   11.30    8.80
   3  -1  -3   11.80   10.00
  -2   0   3   -6.20    7.50
  -2   0   3   -1.00    6.80
   2   0  -3   -0.80    8.30
   2   0  -3    1.30    7.80
  -1  -1   3  267.97   22.10
  -1  -1   3  242.38   11.30
   1   1  -3  246.58   10.90
   1   1  -3  257.27   13.20
   0  -2   3  265.77    8.10
   0  -2   3  264.67    7.90
   0   2  -3  267.07    8.30
   0   2  -3  239.48    9.50
   1  -3   3    2.80   10.60
   1  -3   3    3.70    5.80
  -1   3  -3    4.90    6.70
  -1   3  -3    0.20    5.40
   2  -4   3   24.60   11.30
   2  -4   3   16.20   15.80
  -2   4  -3   20.00    7.70
  -2   4  -3   11.30   11.60
   3  -5   3  -12.50   16.40
   3  -5   3   10.00   11.70
  -3   5  -3    5.50   32.60
  -3   5  -3   -8.20   16.40
  -4   0   3  -56.89   56.09
   4   0  -3   -3.00   13.50
  -3  -1   3   17.50   10.90
  -3  -1   3 -109.89   54.59
   3   1  -3   29.00   13.50
   3   1  -3   12.70    9.90
  -2  -2   3   11.50   13.20
  -2  -2   3   69.29   11.40
   2   2  -3   62.29   10.40
   2   2  -3   60.59   12.20
  -1  -3   3   -2.90    6.80
  -1  -3   3    1.60   10.00
   1   3  -3   18.60   31.20
   1   3  -3    0.20    9.30
   0  -4   3   58.99    8.50
   0  -4   3   62.09    8.40
   0   4  -3   67.89   11.20
   0   4  -3   32.30   11.50
   1  -5   3   20.40    9.00
   1  -5   3   10.60    6.90
   2  -6   3    0.30    8.80
   2  -6   3   -4.10   13.20
  -2   6  -3   -4.00   11.20
  -2   6  -3    1.90   14.50
  -4  -2   3    0.40    9.50
  -4  -2   3   -2.40   19.00
   4   2  -3    3.50   14.00
   4   2  -3    8.90   10.70
  -3  -3   3   -0.10   23.00
  -3  -3   3    2.60   10.30
   3   3  -3    2.20   10.00
   3   3  -3    1.70   14.60
  -2  -4   3   21.40    9.30
  -2  -4   3    1.40   12.40
   2   4  -3   18.30    8.80
   2   4  -3   10.50   13.90
  -1  -5   3   14.10   10.20
  -1  -5   3   27.40   11.30
   1   5  -3   29.40   12.00
   0  -6   3   -5.00   10.50
   0   6  -3    1.30   15.30
   1  -7   3   11.50   10.50
   1  -7   3    0.30    8.80
  -1   7  -3    5.90   11.90
  -1   7  -3   -2.70   15.40
  -4  -4   3    9.50   16.40
  -4  -4   3   -0.50   10.30
   4   4  -3    7.90   11.10
  -3  -5   3    7.80   14.70
  -3  -5   3    3.40   12.50
   3   5  -3    8.20   13.00
   3   5  -3   -4.90   17.20
  -2  -6   3   -4.10   13.20
   2   6  -3  -10.20   13.70
  -1  -7   3   -6.10    9.90
  -1  -7   3    9.80   11.00
   1   7  -3   75.39   56.09
   1   7  -3   -3.90   15.90
   0  -8  -4  114.79   17.00
   0  -8  -4  114.19   15.80
   1   7   4  206.08   26.50
  -1  -7  -4  243.08   20.80
  -1  -7  -4  234.98   19.70
   2   6   4  214.18   24.50
   2   6   4  266.27   20.10
  -2  -6  -4  228.78   19.10
  -2  -6  -4  237.88   21.40
   3   5   4  201.68   30.30
  -3  -5  -4  209.38   21.10
  -3  -5  -4  200.98   16.40
  -1   7   4  180.98   20.50
  -1   7   4  143.19   20.70
   1  -7  -4  208.18   15.10
   1  -7  -4  208.18   20.90
   0   6   4  358.06   19.30
   0  -6  -4  321.97   22.90
   1   5   4 1035.10   39.10
   1   5   4 1052.59   36.30
  -1  -5  -4  990.40   35.70
  -1  -5  -4 1028.10   36.50
   2   4   4  841.32   38.60
   2   4   4  893.21   31.60
  -2  -4  -4  875.01   30.80
  -2  -4  -4  875.31   34.20
   3   3   4  331.57   27.50
   3   3   4  228.88   47.10
  -3  -3  -4  359.36   19.60
   4   2   4  180.08   22.00
   4   2   4  238.28   16.90
  -4  -2  -4  208.28   18.50
  -2   6   4  218.78   20.10
  -2   6   4  135.39   20.50
   2  -6  -4  149.88   20.70
  -1   5   4  993.40   33.80
  -1   5   4  989.10   36.20
   1  -5  -4 1019.90   37.50
   1  -5  -4  988.50   32.10
   0   4   4 2116.29   55.49
   0   4   4 2062.69   52.49
   0  -4  -4 2059.29   53.99
   0  -4  -4 2063.69   52.09
   1   3   4 1709.63   46.80
   1   3   4 1780.72   48.40
  -1  -3  -4 1626.74   44.40
  -1  -3  -4 1672.83   45.00
   2   2   4 2035.40   56.39
   2   2   4 2011.10   56.79
  -2  -2  -4 2060.79   55.69
  -2  -2  -4 1966.20   51.79
   3   1   4  797.32   33.50
   3   1   4  704.33   29.80
  -3  -1  -4  731.93   35.80
   4   0   4  181.98   16.70
   4   0   4  210.58   22.60
  -4   0  -4  159.68   17.10
  -3   5   4  143.59   18.70
  -3   5   4  177.18   23.20
   3  -5  -4  161.98   26.90
   3  -5  -4  159.88   18.70
  -2   4   4 1045.80   33.60
  -2   4   4 1009.10   36.90
   2  -4  -4 1027.90   33.40
   2  -4  -4 1030.80   42.00
  -1   3   4 1812.82   46.20
   1  -3  -4 1791.12   44.50
   0   2   4 5894.81  123.79
   0   2   4 5933.11  124.49
   0  -2  -4 5762.02  121.59
   0  -2  -4 5726.23  119.49
   1   1   4 5930.41  125.39
   1   1   4 5899.51  125.39
  -1  -1  -4 5740.13  120.79
  -1  -1  -4 5655.63  119.39
   2   0   4 1585.74   45.60
   2   0   4 1644.24   44.80
  -2   0  -4 1714.93   45.40
   3  -1   4  671.53   31.00
   3  -1   4  713.73   23.40
  -3   1  -4  703.93   23.20
  -3   1  -4  614.14   41.80
   4  -2   4  240.38   16.80
  -4   2  -4  222.98   16.70
  -4   4   4   62.99   19.10
  -4   4   4   28.00   15.30
   4  -4  -4  133.19   19.90
   4  -4  -4  126.09   20.40
  -3   3   4  458.05   25.10
  -3   3   4  450.45   23.90
   3  -3  -4  452.25   25.70
   3  -3  -4  462.45   25.40
  -2   2   4 2410.36   58.49
  -2   2   4 2275.47   57.29
   2  -2  -4 2320.97   56.69
   2  -2  -4 2335.77   59.59
  -1   1   4 5535.15  114.19
  -1   1   4 5637.74  116.99
   1  -1  -4 5690.23  118.19
   1  -1  -4 5495.45  112.79
   0   0   4 3392.36   70.09
   0   0   4 3453.35   71.59
   0   0  -4 3310.77   68.19
   0   0  -4 3431.16   71.09
   1  -1   4 5310.57  107.59
   1  -1   4 5350.16  109.79
  -1   1  -4 5317.07  108.49
  -1   1  -4 5288.17  107.19
   2  -2   4 2009.80   50.09
   2  -2   4 2065.39   49.80
  -2   2  -4 2104.19   50.39
   3  -3   4  408.16   23.90
   3  -3   4  387.56   22.80
  -3   3  -4  371.56   48.10
  -3   3  -4  409.86   19.50
  -4   4  -4  -48.30   36.80
  -4   2   4  222.88   18.60
   4  -2  -4  224.28   19.50
   4  -2  -4  187.68   18.30
  -3   1   4  886.11   29.70
   3  -1  -4  910.21   33.40
  -2   0   4 1631.84   41.30
  -2   0   4 1608.74   41.30
   2   0  -4 1618.54   44.20
   2   0  -4 1631.04   42.10
  -1  -1   4 5252.17  107.69
  -1  -1   4 5169.28  105.69
   1   1  -4 5270.07  109.09
   1   1  -4 5220.28  107.09
   0   2  -4 6300.57  136.09
   1  -3   4 1777.52   41.50
   1  -3   4 1676.93   38.00
  -1   3  -4 1695.43   38.70
  -1   3  -4 1702.53   37.70
   2  -4   4  899.01   29.10
   3  -5   4  177.08   22.10
  -3   5  -4  139.49   21.40
  -4   0   4  172.48   13.70
  -4   0   4  -91.49   65.69
   4   0  -4  202.48   19.20
   4   0  -4  178.48   16.30
  -2  -2   4 1927.31   49.00
   2   2  -4 1935.71   51.29
   2   2  -4 1911.61   47.50
  -1  -3   4 1163.98   28.70
  -1  -3   4  980.90   32.60
   1   3  -4 1153.38   27.70
   1   3  -4 1209.88   31.30
   0  -4   4 2061.69   45.70
   0  -4   4 2153.98   47.80
   0   4  -4 2249.07   51.09
   0   4  -4 2107.99   50.59
   1  -5   4  909.31   26.70
   1  -5   4  920.01   25.70
  -1   5  -4  914.81   25.10
  -1   5  -4  900.51   27.60
   2  -6   4  151.58   14.00
  -2   6  -4  104.49   19.50
  -4  -2   4  210.38   17.50
   4   2  -4  210.48   17.70
   4   2  -4  206.48   22.10
  -3  -3   4  339.87   18.80
   3   3  -4  353.96   19.30
   3   3  -4  361.56   24.60
  -2  -4   4  810.82   29.70
   2   4  -4  849.12   34.20
   2   4  -4  732.33   24.90
  -1  -5   4  838.62   28.20
   1   5  -4  825.72   29.50
   1   5  -4  681.43   43.60
   0  -6   4  408.56   18.10
   0  -6   4  385.86   16.90
   0   6  -4  377.56   19.40
   1  -7   4  162.48   12.70
  -4  -4   4   98.39   14.80
  -4  -4   4  -10.00   18.80
   4   4  -4   99.89   14.40
   3   5  -4   85.19   23.10
  -2  -6   4  190.98   19.30
  -2  -6   4  203.68   18.20
   2   6  -4  131.79   16.00
   2   6  -4  168.78   20.80
   1   7  -4  111.29   17.20
   1   7  -4   60.59   19.80
   0   8   5   -0.80   18.40
   0  -8  -5    9.60   11.70
   0  -8  -5  -12.50   14.20
   1   7   5   -7.00   15.90
   1   7   5    5.30   15.20
  -1  -7  -5    7.60   12.90
  -1  -7  -5   11.50   11.00
   2   6   5  -20.50   19.10
  -2  -6  -5   -7.30   10.60
  -2  -6  -5   -7.90   12.60
   3   5   5  -14.20   25.60
   3   5   5   11.20   15.30
  -3  -5  -5    0.70   13.80
  -3  -5  -5   11.00   10.80
  -1   7   5    9.00   13.80
  -1   7   5   16.70   14.70
   1  -7  -5   11.60    9.20
   1  -7  -5    7.20   14.10
   0   6   5   -1.40   19.60
   0   6   5    3.70   12.20
   0  -6  -5   -4.30   12.90
   0  -6  -5    0.50    9.30
   1   5   5   66.29   14.80
  -1  -5  -5   45.60   10.10
   2   4   5   54.79   15.70
   2   4   5   67.09   28.60
  -2  -4  -5   50.09   14.40
  -2  -4  -5   61.99   14.50
   3   3   5    7.40   13.60
   3   3   5   28.10   30.20
  -3  -3  -5    5.20    9.40
  -3  -3  -5   -5.90   13.80
   4   2   5   21.20   11.00
   4   2   5   10.90   15.20
  -4  -2  -5    3.00   15.10
  -4  -2  -5   16.50   11.90
  -2   6   5    2.80   11.90
  -2   6   5    0.20   13.90
   2  -6  -5   -7.10   13.20
   2  -6  -5   -2.10   10.60
  -1   5   5   70.69   14.60
  -1   5   5   65.39   14.40
   1  -5  -5   60.09   14.30
   1  -5  -5   53.89   11.70
   0   4   5  178.98   17.40
   0   4   5  188.08   15.10
   0  -4  -5  185.88   16.50
   0  -4  -5  187.08   13.80
   1   3   5    1.40   12.60
   1   3   5   -6.10   11.00
  -1  -3  -5   -3.60    9.20
  -1  -3  -5   -0.40    9.70
   2   2   5  128.49   19.60
   2   2   5  176.78   18.60
  -2  -2  -5  156.78   17.70
   3   1   5   51.49   15.40
  -3  -1  -5  -17.80   15.30
   4   0   5   -9.70   14.20
  -4   0  -5   -9.30   18.70
  -3   5   5    5.60   16.90
  -3   5   5   -0.30   14.50
   3  -5  -5    5.00   18.60
  -2   4   5   55.89   15.40
   2  -4  -5   64.69   18.80
  -1   3   5    0.20    8.90
  -1   3   5    0.40    9.40
   1  -3  -5   -1.80    7.80
   1  -3  -5    2.10   11.20
   0   2   5  684.13   23.20
   0   2   5  705.63   25.10
   0  -2  -5  695.43   24.30
   0  -2  -5  661.63   22.20
   1   1   5  653.43   23.50
   1   1   5  687.73   25.40
  -1  -1  -5  654.73   24.60
  -1  -1  -5  673.93   23.30
   2   0   5  -51.59   36.60
   2   0   5    9.30   11.50
  -2   0  -5   -1.00    9.00
  -2   0  -5   -6.10   15.10
   3  -1   5   58.39   10.90
  -3   1  -5   24.90   18.00
  -3   1  -5   61.29   11.70
   4  -2   5   16.20   12.80
  -3   3   5  -12.00   11.70
  -3   3   5    2.10   12.40
   3  -3  -5    7.90   16.60
   3  -3  -5   -1.40   12.20
  -2   2   5  182.88   15.10
  -2   2   5  194.88   14.40
   2  -2  -5  183.28   13.70
   2  -2  -5  184.68   15.40
  -1   1   5  687.93   22.70
   0   0   5   -2.20    6.10
   0   0   5    3.10    7.10
   0   0  -5   -3.70    5.70
   0   0  -5   -3.10    6.80
   1  -1   5  727.93   22.30
   1  -1   5  721.33   22.00
  -1   1  -5  700.53   20.20
  -1   1  -5  745.43   22.20
   2  -2   5  168.48   13.70
   2  -2   5  187.08   11.90
  -2   2  -5  200.08   16.90
  -2   2  -5  193.38   12.70
   3  -3   5   -4.60   11.40
   3  -3   5   -7.30   11.90
  -3   3  -5  -12.00   15.00
  -3   3  -5    5.40   10.40
   4  -4   5    2.30   13.80
   4  -4   5   -4.30   16.50
  -4   4  -5    8.60   22.10
  -4   4  -5  -11.10   12.50
  -4   2   5   14.70   11.40
  -4   2   5   16.40   33.50
   4  -2  -5    9.90   12.70
   4  -2  -5   15.40   12.20
  -3   1   5   51.59   12.80
   3  -1  -5   53.09   13.00
  -2   0   5   -1.80    8.40
  -2   0   5    1.40    6.50
   2   0  -5    2.60    9.80
   2   0  -5    1.70    8.30
  -1  -1   5  680.03   19.90
  -1  -1   5  674.63   19.80
   1   1  -5  684.63   21.30
   1   1  -5  677.73   20.30
   1  -3   5   -8.40    8.00
   1  -3   5    1.90    5.20
  -1   3  -5    1.50    6.00
  -1   3  -5  -41.50   21.30
   2  -4   5   41.60    8.90
   2  -4   5   36.50   13.50
   3  -5   5    7.40   16.50
   3  -5   5   13.50   13.40
  -3   5  -5  -11.40   23.40
  -3   5  -5    3.80   14.90
  -4   0   5  -29.30   66.59
  -4   0   5    1.00    9.90
  -3  -1   5  -42.10   44.50
   3   1  -5   44.80   12.00
  -2  -2   5  169.88   13.10
  -2  -2   5   81.29   47.00
   2   2  -5  171.78   15.30
   2   2  -5  166.18   13.70
  -1  -3   5   -1.30    7.30
  -1  -3   5    2.70   11.10
   1   3  -5   -1.30    6.60
   1   3  -5    2.20    8.80
   0  -4   5  163.68    7.50
   0  -4   5  174.28    8.00
   0   4  -5  169.88    9.00
   1  -5   5   53.99    7.10
   1  -5   5   45.50    8.00
  -1   5  -5   20.50    9.30
  -1   5  -5   59.59   12.40
   2  -6   5   -1.90   10.60
  -2   6  -5    0.50   10.70
  -4  -2   5   15.60   11.40
  -4  -2   5  -25.60   29.30
   4   2  -5    6.30   11.10
   4   2  -5    3.10   13.20
  -3  -3   5   -6.90   16.50
  -3  -3   5    2.80   10.70
   3   3  -5    0.50   14.20
   3   3  -5    1.40   12.20
  -2  -4   5   51.09   12.10
   2   4  -5   58.29   14.70
   2   4  -5   53.99   11.60
  -1  -5   5   50.99   11.30
  -1  -5   5   54.29   11.30
   0  -6   5   -1.50    6.60
   0  -6   5   -1.50    6.30
   0   6  -5  -17.00   18.30
   0   6  -5    5.60    7.80
  -4  -4   5    2.80    9.20
  -4  -4   5    5.90   16.00
  -3  -5   5   -6.50   15.40
  -3  -5   5    5.00    9.80
   3   5  -5   -1.20   14.00
   3   5  -5   13.10   11.20
  -2  -6   5   -8.40   12.40
   2   6  -5    0.40   12.10
   2   6  -5  -10.60   15.20
  -1  -7   5   13.40   11.00
  -1  -7   5   12.00   10.50
   1   7  -5   -7.20   17.20
   1   7  -5    7.60    9.70
   0   8   6   15.40   19.60
   0   8   6   25.80   19.60
   0  -8  -6  142.69   16.30
   0  -8  -6  122.89   18.00
   1   7   6  163.78   24.20
  -1  -7  -6  256.27   21.50
   2   6   6  150.78   20.60
  -2  -6  -6  188.08   20.10
  -2  -6  -6  176.88   18.90
  -3  -5  -6  202.18   17.20
  -3  -5  -6  188.98   20.50
  -1   7   6  128.69   19.00
  -1   7   6  170.28   19.50
   1  -7  -6  179.18   20.90
   1  -7  -6  209.08   17.20
   0   6   6  250.97   27.90
   0   6   6  283.17   20.00
   0  -6  -6  186.48   23.00
   1   5   6  891.71   35.30
   1   5   6  976.50   35.40
  -1  -5  -6  923.91   35.40
  -1  -5  -6  892.81   34.10
   2   4   6  815.52   35.50
  -2  -4  -6  881.21   33.60
   3   3   6  190.98   28.80
   3   3   6  205.68   20.60
  -3  -3  -6  169.08   19.80
   4   2   6  172.28   13.40
   4   2   6  151.68   22.00
  -4  -2  -6  158.58   16.80
  -2   6   6   96.29   20.20
  -2   6   6  154.78   17.70
   2  -6  -6   86.49   17.70
   2  -6  -6  177.68   16.30
  -1   5   6  930.71   36.10
   1  -5  -6  919.31   36.20
   0   4   6 1726.63   47.10
   0   4   6 1808.52   52.29
   0  -4  -6 1723.73   48.20
   0  -4  -6 1670.73   45.30
   1   3   6 1261.37   38.90
   1   3   6 1328.47   39.30
  -1  -3  -6 1246.88   37.60
  -1  -3  -6 1289.67   38.80
   2   2   6 1615.44   50.19
   2   2   6 1613.24   45.30
  -2  -2  -6 1593.04   43.70
  -2  -2  -6 1595.14   44.90
   3   1   6  758.02   34.20
  -3  -1  -6  692.83   31.80
  -3   5   6  167.28   18.50
   3  -5  -6  215.88   18.10
  -2   4   6  961.60   32.60
  -2   4   6  963.10   38.70
   2  -4  -6  933.81   40.70
   2  -4  -6  987.40   31.70
  -1   3   6 1305.77   39.30
  -1   3   6 1316.77   37.10
   1  -3  -6 1319.47   36.40
   1  -3  -6 1307.77   41.10
   0   2   6 4507.95   99.19
   0   2   6 4467.85   97.59
   0  -2  -6 4473.75   98.69
   0  -2  -6 4242.68   92.29
   1   1   6 4475.15   97.59
  -1  -1  -6 4385.36   95.69
   2   0   6 1176.48   37.30
   2   0   6 1181.98   36.80
  -2   0  -6 1248.68   37.70
  -2   0  -6 1192.98   34.30
   3  -1   6  856.61   29.40
  -3   1  -6  881.71   30.40
   4  -2   6  210.48   16.50
  -4   2  -6  206.58   17.80
  -3   3   6  278.07   22.00
  -3   3   6  314.27   19.70
   3  -3  -6  302.87   20.60
   3  -3  -6  321.47   23.40
  -2   2   6 1935.51   50.09
  -2   2   6 1907.41   51.69
   2  -2  -6 1918.41   53.59
   2  -2  -6 1893.51   48.50
  -1   1   6 4745.43  101.89
  -1   1   6 4833.92  104.09
   1  -1  -6 5021.00  108.49
   1  -1  -6 4745.33  100.39
   0   0   6 3291.77   71.09
   0   0   6 3348.66   71.99
   0   0  -6 3262.87   70.39
   0   0  -6 3219.98   68.79
   1  -1   6 4931.01  104.89
  -1   1  -6 4717.13   98.79
  -1   1  -6 5257.77  110.39
   2  -2   6 1704.63   45.30
   2  -2   6 1739.43   42.90
  -2   2  -6 1731.53   43.40
  -2   2  -6 1727.43   43.00
   3  -3   6  295.47   18.10
   3  -3   6  279.27   21.10
  -3   3  -6  284.17   18.10
   4  -4   6  116.09   16.60
   4  -4   6   97.89   20.00
  -4   4  -6   88.19   16.80
  -4   2   6  203.78   18.80
   4  -2  -6  174.18   19.60
   4  -2  -6  215.38   19.80
  -3   1   6  735.33   27.00
  -3   1   6  746.13   27.60
   3  -1  -6  747.03   28.90
   3  -1  -6  770.42   30.20
  -2   0   6 1308.87   36.90
  -2   0   6 1300.27   36.70
   2   0  -6 1297.57   38.20
   2   0  -6 1286.07   37.50
  -1  -1   6 4390.76   92.19
  -1  -1   6 4384.46   91.79
   1   1  -6 4440.96   93.69
   1   1  -6 4429.06   93.39
   0  -2   6 3782.92   95.09
   0   2  -6 3884.21   88.69
   1  -3   6 1206.38   28.20
   1  -3   6 1169.78   27.20
  -1   3  -6 1212.18   27.60
  -1   3  -6 1199.48   28.90
   2  -4   6  732.83   27.10
  -2   4  -6  712.73   25.30
   3  -5   6  168.18   17.80
   3  -5   6  150.38   21.50
  -3   5  -6  106.09   19.20
  -4   0   6  151.78   14.90
  -4   0   6  -33.90   49.20
   4   0  -6  131.69   16.60
   4   0  -6  164.88   17.20
  -3  -1   6  624.04   28.50
   3   1  -6  672.73   28.40
   3   1  -6  652.33   28.90
  -2  -2   6 1326.17   68.49
  -2  -2   6 1428.26   37.60
   2   2  -6 1439.96   38.10
   2   2  -6 1406.56   39.90
  -1  -3   6 1106.79   28.70
  -1  -3   6 1061.89   34.70
   1   3  -6 1086.29   28.10
   1   3  -6 1132.39   31.80
  -4  -2   6  189.68   15.80
   4   2  -6  187.98   17.40
   4   2  -6  185.58   21.30
  -3  -3   6  267.07   17.10
   3   3  -6  254.87   18.00
   3   3  -6  270.77   23.30
  -2  -4   6  730.73   26.00
   2   4  -6  751.22   27.00
   2   4  -6  703.43   31.40
  -1  -5   6  817.22   26.50
   1   5  -6  794.72   26.40
  -4  -4   6  103.49   15.00
   4   4  -6   89.39   14.10
  -3  -5   6  196.88   18.90
   3   5  -6  214.68   25.60
   3   5  -6  182.88   20.10
  -2  -6   6  142.59   16.60
   2   6  -6  102.99   15.70
  -1  -7   6  177.58   15.90
  -1  -7   6  176.58   15.00
   0   8   7    5.50   16.40
   0   8   7   -8.50   17.70
   0  -8  -7   -6.00   12.70
   0  -8  -7   -2.10   13.10
   1   7   7    6.00   17.00
  -1  -7  -7   -5.50   11.40
   2   6   7   -2.90   14.60
  -2  -6  -7    9.70   12.60
   3   5   7  -69.79   60.49
   3   5   7  -19.60   14.70
  -3  -5  -7    1.40    9.80
  -3  -5  -7   -9.40   14.30
  -1   7   7    3.20   13.50
   1  -7  -7    4.10   13.80
   0   6   7    5.40   22.40
   0   6   7    7.70   13.90
   0  -6  -7    3.90   12.20
   0  -6  -7    4.30   12.60
   1   5   7    8.80   12.90
  -1  -5  -7   -0.20   10.30
   2   4   7   -6.70   12.60
   2   4   7   -0.50   13.20
  -2  -4  -7    2.90   12.20
  -2  -4  -7   -0.40   12.20
   3   3   7   13.60   51.79
   3   3   7   -5.00   14.30
  -3  -3  -7    4.70    9.70
  -3  -3  -7   13.10   14.50
   4   2   7   10.60   14.30
   4   2   7    2.80    8.80
  -4  -2  -7    5.40   10.90
  -4  -2  -7    3.20   14.70
   2  -6  -7   -2.40   13.10
   2  -6  -7  -10.80   10.10
  -1   5   7    6.30   11.30
  -1   5   7   -8.30   12.70
   1  -5  -7    2.90    8.90
   1  -5  -7   -0.90   12.10
   0   4   7    1.70    9.60
   0   4   7    0.90   11.60
   0  -4  -7    6.50    9.20
   0  -4  -7   -2.70    9.40
   1   3   7    1.00   12.80
   1   3   7    1.80   11.00
  -1  -3  -7    1.90   10.50
  -1  -3  -7    0.30   10.40
   2   2   7   -1.50   11.80
   2   2   7  -16.20   21.70
  -2  -2  -7  -12.20   11.50
  -2  -2  -7    5.20   12.40
   3   1   7    2.90   13.70
   3   1   7   31.50   29.30
  -3  -1  -7    3.70   10.80
  -3  -1  -7   -0.90   14.00
   4   0   7    5.90   15.20
   4   0   7   -9.90   10.60
  -4   0  -7    3.70   15.90
  -4   0  -7  -11.90   10.70
  -3   5   7   -1.10    9.80
  -3   5   7    0.00   14.00
   3  -5  -7   14.40   18.00
   3  -5  -7   -0.80    8.40
  -2   4   7    5.20   10.90
   2  -4  -7   -1.20    9.10
  -1   3   7   -4.40    9.40
  -1   3   7    3.30    9.40
   1  -3  -7    2.00    8.10
   1  -3  -7    5.50   11.20
   0  -2  -7   -3.40    9.70
   0  -2  -7    0.30    7.60
   1   1   7    0.40   10.30
   1   1   7    3.00   11.90
  -1  -1  -7    2.40    9.10
  -1  -1  -7    4.40    9.40
   2   0   7   -3.80   11.50
   2   0   7  -35.30   50.29
  -2   0  -7   -4.70   13.20
  -2   0  -7   -3.00    8.20
   3  -1   7   -5.60    9.00
  -3   1  -7   -4.00   10.40
   4  -2   7    3.60   15.40
   4  -2   7   -5.50   11.20
  -4   2  -7    2.00   12.10
  -3   3   7   -6.40   11.50
  -3   3   7   -0.30   13.80
   3  -3  -7    3.30   14.60
   3  -3  -7   -0.90   11.50
  -2   2   7    5.10    8.50
  -2   2   7    1.60   11.10
   2  -2  -7    1.10   13.70
   2  -2  -7    1.10    9.00
  -1   1   7    0.10   10.30
  -1   1   7    2.70    7.50
   1  -1  -7    6.70   16.80
   1  -1  -7    8.40    6.60
   0   0   7    0.30    7.20
   0   0   7   -2.60   10.60
   0   0  -7   -3.10    7.00
   0   0  -7    1.10    7.80
   1  -1   7    3.50    8.10
   1  -1   7    4.20   10.00
  -1   1  -7    1.20    6.60
  -1   1  -7    3.50   10.40
   2  -2   7    2.30   11.10
   2  -2   7   -1.90    7.40
  -2   2  -7   -1.20    8.00
  -2   2  -7    6.20   15.50
   3  -3   7    1.30   13.00
   3  -3   7    6.00   10.30
  -3   3  -7   -7.50   25.20
  -3   3  -7    3.00    8.50
   4  -4   7   -3.20   12.10
  -4   4  -7   -5.10   11.80
  -4   2   7   -0.10   11.10
  -4   2   7    2.30   10.70
   4  -2  -7    6.00   11.40
   4  -2  -7    7.10   13.30
   3  -1  -7    6.30   11.20
   3  -1  -7    0.00   10.60
  -2   0   7    8.00    9.00
  -2   0   7    3.70   10.00
   2   0  -7   -0.60   10.10
   2   0  -7   -0.60    9.00
  -1  -1   7    5.10    5.30
  -1  -1   7    6.80    6.80
   1   1  -7    2.40    7.60
   1   1  -7    3.90    6.00
   0  -2   7   16.20    4.70
   0  -2   7    0.60    3.70
   0   2  -7    2.20    3.10
   0   2  -7    4.50    4.10
  -1   3  -7    0.40    5.50
  -1   3  -7   -1.30    3.70
   2  -4   7   -5.50    9.50
   2  -4   7   -0.50   12.70
  -2   4  -7   -4.90   19.30
  -2   4  -7    0.00    8.70
   3  -5   7   -7.30   15.40
   3  -5   7    2.40   13.90
  -3   5  -7    8.50   15.30
  -3   5  -7    4.60   26.90
  -4   0   7   -1.70   10.60
  -4   0   7  -21.10   32.00
   4   0  -7   -4.80   11.90
   4   0  -7    0.70   12.60
  -3  -1   7   -5.20    7.40
  -3  -1   7  -27.30   50.89
   3   1  -7    4.60    9.40
   3   1  -7    0.10   10.20
  -2  -2   7  -23.50   25.30
  -2  -2   7   -2.40    9.30
   2   2  -7    6.60   11.00
   2   2  -7   -0.80    9.20
  -1  -3   7   -9.20   11.20
  -1  -3   7   -3.90    6.90
   1   3  -7   -3.80    9.60
   1   3  -7    4.50    6.30
  -4  -2   7    0.60    8.30
  -4  -2   7   68.89   22.30
   4   2  -7   -9.70   12.70
   4   2  -7   -0.10    9.20
  -3  -3   7   -7.10   10.30
  -3  -3   7   -7.50   25.30
   3   3  -7    0.40   10.40
   3   3  -7    3.90   13.50
  -2  -4   7    3.50   13.50
  -2  -4   7    2.60    9.50
   2   4  -7    5.80   12.90
   2   4  -7   -1.10   10.10
  -1  -5   7    0.50    7.80
  -1  -5   7    2.90    8.80
   1   5  -7    8.70    8.50
   1   5  -7   -6.90   10.20
  -4  -4   7   -5.30   10.90
   4   4  -7   -0.30    8.60
  -3  -5   7   13.30   14.80
  -3  -5   7   -1.70   10.60
   3   5  -7   -2.80   12.40
   3   5  -7   -2.30   16.10
  -2  -6   7    5.50   12.90
  -2  -6   7   -2.20   11.60
   2   6  -7  -10.40   15.50
   2   6  -7   -0.70   13.90
  -1  -7   7    0.60    8.50
  -1  -7   7   -7.90   10.20
   1   7  -7    1.50   13.70
   1   7  -7   -5.90    9.70
   0   8   8   20.20   19.90
   0   8   8   15.10   16.10
   0  -8  -8   41.70   15.10
   0  -8  -8   77.49   15.30
   1   7   8   44.40   18.80
  -1  -7  -8  128.49   16.40
  -1  -7  -8  115.19   15.70
   2   6   8  372.86   30.20
   2   6   8  435.26   22.70
  -2  -6  -8  363.36   25.00
  -2  -6  -8  414.66   28.10
  -1   7   8   66.89   17.10
   1  -7  -8  100.19   13.10
   0   6   8  750.52   32.10
   0   6   8  650.43   39.00
   0  -6  -8  734.43   28.60
   0  -6  -8  656.13   38.40
   1   5   8  381.86   24.40
   1   5   8  363.26   22.80
  -1  -5  -8  367.36   22.60
  -1  -5  -8  355.36   22.20
   2   4   8  380.56   19.00
   2   4   8  335.57   23.80
  -2  -4  -8  354.86   21.00
  -2  -4  -8  373.16   22.20
   3   3   8  560.94   38.30
  -3  -3  -8  605.94   25.90
  -3  -3  -8  643.24   31.40
   4   2   8   98.59   20.70
   4   2   8  108.99   12.60
  -4  -2  -8   94.89   15.70
  -2   6   8  234.98   17.90
  -2   6   8  215.58   25.40
   2  -6  -8  185.68   25.80
  -1   5   8  363.56   21.50
   1  -5  -8  349.37   18.60
   0   4   8  765.92   32.30
   0   4   8  718.73   27.90
   0  -4  -8  723.53   28.70
   0  -4  -8  767.32   29.10
   1   3   8 3341.07   79.49
   1   3   8 3293.27   80.59
  -1  -3  -8 3069.19   77.59
  -1  -3  -8 3247.88   78.89
   2   2   8  729.33   36.00
   2   2   8  711.03   26.70
  -2  -2  -8  716.03   28.10
  -2  -2  -8  699.33   30.00
   3   1   8  328.77   46.90
   3   1   8  290.67   25.30
  -3  -1  -8  225.98   23.70
  -3  -1  -8  317.97   18.80
   4   0   8  344.77   19.80
   4   0   8  277.87   26.20
  -4   0  -8  311.77   21.70
  -3   5   8   72.69   14.90
  -3   5   8   89.29   18.40
   3  -5  -8   78.39   20.70
   3  -5  -8  113.19   15.90
  -2   4   8  356.06   24.20
  -2   4   8  328.37   18.60
   2  -4  -8  324.37   25.70
   2  -4  -8  350.46   17.90
  -1   3   8 3322.27   77.49
  -1   3   8 3259.47   79.29
   1  -3  -8 3213.68   73.49
   1  -3  -8 3374.36   83.19
   0   2   8 1493.45   41.90
   0   2   8 1429.76   43.80
   0  -2  -8 1484.55   46.70
   0  -2  -8 1447.66   39.00
   1   1   8 1138.89   37.30
   1   1   8 1241.38   35.00
  -1  -1  -8 1203.58   39.00
  -1  -1  -8 1239.18   34.00
   2   0   8 3352.16   83.59
  -2   0  -8 3459.95   81.59
  -2   0  -8 3201.98   74.89
   3  -1   8  354.66   19.30
  -3   1  -8  375.36   21.40
   4  -2   8  110.99   13.40
   4  -2   8   99.49   19.30
  -4   2  -8   90.59   14.30
  -3   3   8  703.73   32.90
  -3   3   8  737.13   30.10
   3  -3  -8  726.73   28.30
   3  -3  -8  801.12   36.50
  -2   2   8  784.32   31.50
  -2   2   8  774.32   28.00
   2  -2  -8  770.12   31.70
   2  -2  -8  787.12   28.60
  -1   1   8 1428.56   38.20
   1  -1  -8 1447.86   37.00
   0   0   8 9897.51  200.88
   0   0   8 9752.42  198.58
   0   0  -8 9871.31  201.38
   0   0  -8 9999.00  202.48
   1  -1   8 1429.96   35.40
   1  -1   8 1420.46   36.70
  -1   1  -8 1413.36   35.40
  -1   1  -8 1401.86   35.20
   2  -2   8  669.23   25.90
   2  -2   8  639.74   21.20
  -2   2  -8  607.74   26.90
  -2   2  -8  653.53   23.30
   3  -3   8  629.04   25.00
   3  -3   8  608.94   30.70
  -3   3  -8  664.83   24.80
  -4   4  -8   -9.50   17.80
  -4   2   8  128.49   17.20
   4  -2  -8  106.09   16.70
   4  -2  -8  115.09   17.40
  -3   1   8  357.96   21.00
  -3   1   8  354.06   21.00
   3  -1  -8  351.56   21.70
   3  -1  -8  348.67   22.30
  -2   0   8 3107.79   71.19
  -2   0   8 2946.21   69.39
   2   0  -8 3061.79   71.39
   2   0  -8 3054.39   72.59
  -1  -1   8 1352.76   34.30
  -1  -1   8 1364.16   35.20
   1   1  -8 1376.86   35.30
   1   1  -8 1385.56   36.30
   0  -2   8 1345.57   28.90
   0  -2   8 1311.87   29.20
   0   2  -8 1339.27   30.20
   0   2  -8 1390.56   30.10
   2  -4   8  243.38   13.50
   2  -4   8  248.28   17.40
  -2   4  -8  260.57   15.10
   3  -5   8  115.59   19.80
   3  -5   8   80.49   19.30
  -3   5  -8   58.89   18.50
  -3   5  -8   -5.80   19.50
  -4   0   8  248.78   16.40
   4   0  -8  250.67   19.80
   4   0  -8  235.48   18.90
  -3  -1   8  313.67   19.00
   3   1  -8  291.57   19.60
   3   1  -8  316.87   19.90
  -2  -2   8  440.56   49.99
  -2  -2   8  521.25   19.80
   2   2  -8  527.55   20.50
   2   2  -8  557.74   23.50
  -1  -3   8 2709.13   59.09
  -1  -3   8 2157.18   61.19
   1   3  -8 2611.04   58.79
   1   3  -8 2597.64   57.09
  -4  -2   8   87.19   11.70
   4   2  -8   94.99   14.20
   4   2  -8  100.49   17.50
  -3  -3   8  579.54   24.70
   3   3  -8  573.44   30.00
   3   3  -8  598.24   26.20
  -2  -4   8  304.17   18.20
   2   4  -8  296.17   22.90
   2   4  -8  309.37   18.60
  -1  -5   8  284.87   15.20
  -1  -5   8  275.87   12.90
   1   5  -8  264.77   13.70
   1   5  -8  261.67   16.70
  -3  -5   8  104.19   15.30
  -3  -5   8    0.60   15.60
   3   5  -8   59.09   13.00
   3   5  -8  110.09   20.70
  -2  -6   8  273.77   22.10
  -2  -6   8  289.57   20.70
   2   6  -8  215.58   20.60
   2   6  -8  235.08   24.60
   0  -8  -9    2.00   12.90
   1   7   9   -7.50   14.10
   1   7   9   -1.20   15.60
   2   6   9   -9.10   14.90
   2   6   9   -0.80   13.50
  -2  -6  -9    1.50   11.90
  -2  -6  -9   -5.30   12.70
   3   5   9  -39.20   50.79
  -3  -5  -9   11.30   11.30
  -1   7   9    6.60   13.60
  -1   7   9    1.40   12.70
   1  -7  -9    2.90    9.50
   1  -7  -9   -0.50   13.10
   0   6   9   -0.70   14.20
   0   6   9    3.30   19.80
   0  -6  -9    3.70   11.60
   0  -6  -9   -1.20   16.10
   1   5   9   22.60   12.50
   1   5   9   17.20   12.80
  -1  -5  -9   14.40   12.60
  -1  -5  -9   16.60   10.50
   2   4   9   36.20   15.10
   2   4   9   20.80   13.10
  -2  -4  -9   12.80   11.70
  -2  -4  -9   24.10   13.00
   3   3   9  -44.40   55.49
  -3  -3  -9    1.70    9.70
   4   2   9    8.10    9.50
  -4  -2  -9   -4.50   14.20
  -4  -2  -9   -2.00    9.40
  -2   6   9   -2.90   11.20
  -2   6   9    0.60   14.40
   2  -6  -9    5.30    9.30
   2  -6  -9    2.70   13.70
  -1   5   9   21.40   11.90
  -1   5   9   25.20   14.20
   1  -5  -9   19.20   13.10
   1  -5  -9   23.30    9.80
   0   4   9   51.49   13.00
   0   4   9   43.80   13.90
   0  -4  -9   49.99   12.00
   0  -4  -9   42.70   12.90
   1   3   9    2.50   12.40
   1   3   9   -5.00   12.70
  -1  -3  -9   -1.00   11.50
  -1  -3  -9   -3.40   10.80
   2   2   9   28.90   13.10
   2   2   9   55.89   13.30
  -2  -2  -9   38.90   13.40
  -2  -2  -9   58.59   13.70
   3   1   9    5.90   39.20
   3   1   9   14.90   14.60
  -3  -1  -9   13.20   10.30
  -3  -1  -9    3.90   12.40
   4   0   9    0.80   10.20
   4   0   9   -0.30   13.60
  -4   0  -9    0.20   11.30
  -4   0  -9  -13.40   16.90
  -3   5   9   -3.50   14.60
  -3   5   9    5.40   13.50
   3  -5  -9    6.40   11.50
   3  -5  -9    2.40   18.30
  -2   4   9   15.80   12.10
  -2   4   9   17.80   14.60
   2  -4  -9   10.30   18.80
   2  -4  -9   17.20    8.70
  -1   3   9   -6.10   11.30
  -1   3   9    2.30   10.40
   1  -3  -9    1.90    9.00
   1  -3  -9    8.00   16.80
   0   2   9  149.09   13.90
   0   2   9  128.39   14.40
   0  -2  -9  154.68   15.20
   0  -2  -9  135.09   12.50
   1   1   9  115.59   15.10
   1   1   9  143.19   14.40
  -1  -1  -9  141.99   13.60
  -1  -1  -9  133.09   15.10
   2   0   9   -1.00    8.80
   2   0   9 -115.89   37.80
  -2   0  -9   -2.40    9.40
  -2   0  -9   -2.60   11.40
   3  -1   9   12.10   14.90
   3  -1   9   22.80   10.60
  -3   1  -9   -5.90   16.30
  -3   1  -9   18.80   12.10
   4  -2   9   -4.60   10.70
   4  -2   9    7.80   15.10
  -4   2  -9   -4.40   10.90
  -4   2  -9  -26.50   20.70
  -3   3   9   -2.00   14.60
   3  -3  -9    0.20   10.40
   3  -3  -9    9.00   16.00
  -2   2   9   51.59   14.90
   2  -2  -9   62.39   17.10
  -1   1   9  151.28   12.90
  -1   1   9  156.98   15.00
   1  -1  -9  185.48   20.00
   1  -1  -9  148.09   11.70
   0   0   9    3.40    8.30
   0   0   9  -32.20   12.00
   0   0  -9   -8.40    8.70
   0   0  -9   -3.70    8.70
   1  -1   9  117.09   12.70
   1  -1   9  141.49   11.80
  -1   1  -9  137.59   10.80
  -1   1  -9  135.79   11.00
   2  -2   9   34.30   10.10
   2  -2   9   42.40   11.90
  -2   2  -9   25.40   14.20
   3  -3   9   -6.00   13.90
   3  -3   9    2.10    9.80
  -3   3  -9   -1.30   10.40
  -3   3  -9   -2.50   17.50
  -4   2   9    2.80   13.30
   4  -2  -9    0.50   13.80
  -3   1   9   18.60   10.50
  -3   1   9   24.60   11.60
   3  -1  -9    5.40   11.10
   3  -1  -9   29.90   12.70
  -2   0   9    0.60    8.30
  -2   0   9  -12.20    9.50
   2   0  -9    3.40    7.60
   2   0  -9   -6.60    9.60
  -1  -1   9  139.09   12.20
   1   1  -9  158.78   16.00
   0  -2   9  133.69    7.60
   0  -2   9  143.09    6.90
   0   2  -9  140.79    7.00
   0   2  -9  135.89    8.50
   2  -4   9   16.10   10.00
   2  -4   9   16.90   10.90
  -2   4  -9   -3.20    9.60
  -2   4  -9   12.90    8.30
   3  -5   9    2.80   18.30
   3  -5   9   -8.80   13.90
  -3   5  -9    4.40   12.90
  -3   5  -9   -4.00   19.50
  -4   0   9   -9.30   10.90
  -4   0   9   20.30   54.09
   4   0  -9  -11.90   12.20
   4   0  -9   -1.40   10.60
  -3  -1   9  -14.60   26.40
  -3  -1   9   18.70    9.80
   3   1  -9   10.90   11.90
   3   1  -9   22.20   11.50
  -2  -2   9   36.50   10.60
  -2  -2   9   19.30   27.60
   2   2  -9   44.60   12.30
   2   2  -9   35.70   11.90
  -1  -3   9   -0.30    6.20
  -1  -3   9   -3.90   12.40
   1   3  -9   -0.40    9.10
   1   3  -9    3.40    8.10
  -4  -2   9   10.00   19.10
  -4  -2   9    6.70   10.10
   4   2  -9    6.80   13.50
   4   2  -9    3.80   12.50
  -3  -3   9   -4.80    8.90
  -3  -3   9   -1.60   21.40
   3   3  -9   -2.10    9.70
   3   3  -9   -2.40   13.30
  -2  -4   9   16.20    9.70
  -2  -4   9    7.40   15.40
   2   4  -9    4.70   15.90
   2   4  -9    9.60   12.10
  -1  -5   9   20.60    7.40
  -1  -5   9   19.40    8.70
   1   5  -9   18.30    9.80
   1   5  -9   18.60   10.30
  -3  -5   9    3.10   16.90
  -3  -5   9    9.00   11.80
   3   5  -9   -2.80   13.70
   3   5  -9    9.60   16.50
  -2  -6   9   -0.60   13.00
  -2  -6   9    7.50   10.20
   2   6  -9    3.60   14.90
   2   6  -9   -3.90   13.50
   1   7  10   89.59   18.90
   1   7  10  106.79   21.40
  -1  -7 -10  171.88   18.60
  -1  -7 -10  149.99   17.00
   2   6  10  115.29   14.00
   2   6  10   83.39   18.20
  -2  -6 -10   90.29   14.70
  -2  -6 -10   89.69   17.90
   3   5  10  254.77   41.60
  -1   7  10   95.29   17.80
  -1   7  10   85.59   17.00
   1  -7 -10  123.49   18.80
   1  -7 -10  152.68   15.50
   0   6  10  117.79   23.30
   0   6  10  173.18   21.10
   0  -6 -10  136.19   23.10
   1   5  10  542.95   31.30
   1   5  10  559.04   28.10
  -1  -5 -10  557.74   27.20
  -1  -5 -10  542.55   28.10
   2   4  10  579.14   30.50
  -2  -4 -10  534.65   27.10
  -2  -4 -10  591.64   28.60
  -3  -3 -10  118.09   19.20
  -3  -3 -10  178.38   17.50
   4   2  10  129.79   12.40
  -4  -2 -10  123.39   17.10
  -2   6  10   52.09   18.10
  -2   6  10   71.29   14.20
   2  -6 -10   89.39   11.80
   2  -6 -10   54.69   18.00
  -1   5  10  546.15   26.70
  -1   5  10  560.44   30.20
   1  -5 -10  570.54   25.00
   1  -5 -10  553.44   30.10
   0   4  10 1008.40   41.70
   0   4  10 1092.59   36.20
   0  -4 -10 1132.69   38.10
   0  -4 -10 1048.10   40.00
   1   3  10  639.04   27.20
   1   3  10  642.94   29.80
   2   2  10 1012.50   30.30
  -2  -2 -10 1047.80   35.00
   3   1  10  383.46   26.20
   3   1  10  443.56   23.90
  -3  -1 -10  437.56   25.00
  -3  -1 -10  447.86   21.20
   4   0  10   61.69   17.60
   4   0  10  113.39   14.90
  -4   0 -10  103.49   16.10
  -4   0 -10   -4.80   17.30
  -3   5  10  123.59   20.50
   3  -5 -10  111.19   21.60
   3  -5 -10   97.49   16.90
  -2   4  10  535.85   23.90
  -2   4  10  539.15   29.90
   2  -4 -10  498.25   32.80
   2  -4 -10  533.05   22.20
  -1   3  10  666.53   28.90
  -1   3  10  641.04   26.20
   1  -3 -10  651.43   24.90
   1  -3 -10  650.43   29.90
   0   2  10 2437.66   61.39
   0   2  10 2469.55   63.29
   0  -2 -10 2489.05   63.79
   0  -2 -10 2383.76   59.29
   1   1  10 2289.27   58.59
   1   1  10 2355.66   60.79
  -1  -1 -10 2329.17   61.19
  -1  -1 -10 2316.67   58.59
   2   0  10  610.24   25.20
   2   0  10  643.74   32.80
  -2   0 -10  600.34   24.80
  -2   0 -10  555.54   27.90
   3  -1  10  416.76   29.60
   3  -1  10  421.96   18.90
  -3   1 -10  444.36   23.40
  -3   1 -10  391.56   29.40
   4  -2  10  128.89   22.10
   4  -2  10  122.59   17.00
  -3   3  10  149.39   15.30
  -3   3  10  170.28   21.20
   3  -3 -10  168.48   21.40
   3  -3 -10  162.58   14.70
  -2   2  10 1207.58   37.60
  -2   2  10 1239.08   42.20
  -1   1  10 2307.97   56.39
  -1   1  10 2355.66   60.49
   1  -1 -10 2295.87   54.79
   1  -1 -10 2335.67   62.19
   0   0  10 1269.47   36.70
   0   0 -10 1287.27   37.20
   1  -1  10 2156.38   53.49
   1  -1  10 2232.08   54.09
  -1   1 -10 2312.17   55.09
  -1   1 -10 2277.37   54.39
   2  -2  10  680.43   25.50
  -2   2 -10  605.54   26.70
   3  -3  10  172.18   16.60
   3  -3  10  153.98   20.20
  -3   3 -10  137.19   13.70
  -3   1  10  539.05   26.90
  -3   1  10  547.45   26.00
   3  -1 -10  539.95   27.20
   3  -1 -10  558.14   27.50
  -2   0  10  584.94   25.10
  -2   0  10  575.04   22.80
   2   0 -10  539.25   22.90
   2   0 -10  562.24   24.90
  -1  -1  10 2327.27   53.99
  -1  -1  10 2309.77   56.29
   1   1 -10 2367.16   59.19
   1   1 -10 2185.58   51.09
   0  -2  10 2070.79   45.90
   0  -2  10 2054.89   44.00
   0   2 -10 2111.29   45.10
   0   2 -10 2145.89   48.30
   2  -4  10  419.56   18.10
   2  -4  10  380.36   17.90
  -2   4 -10  411.16   16.70
  -4   0  10   -3.70   47.90
  -4   0  10   98.29   14.70
   4   0 -10   73.19   15.70
   4   0 -10   97.19   15.90
  -3  -1  10  428.76   22.00
   3   1 -10  443.96   23.80
  -2  -2  10 1000.40   33.00
   2   2 -10 1019.50   35.50
  -1  -3  10  502.45   36.40
  -1  -3  10  489.05   18.50
   1   3 -10  521.55   19.70
   1   3 -10  522.25   20.40
  -4  -2  10  152.88   17.40
   4   2 -10  143.39   18.40
   4   2 -10   98.79   18.30
  -3  -3  10  142.09   16.10
   3   3 -10  140.79   18.90
   3   3 -10  153.38   17.00
  -2  -4  10  424.06   20.70
   2   4 -10  421.86   21.70
   2   4 -10  425.46   26.00
  -1  -5  10  422.66   17.10
  -1  -5  10  410.96   16.00
   1   5 -10  396.06   18.40
   1   5 -10  406.86   17.00
  -3  -5  10  102.39   14.10
   3   5 -10   99.49   16.70
   3   5 -10  127.89   21.40
  -2  -6  10   89.19   14.70
  -2  -6  10   61.19   15.10
   2   6 -10   61.89   16.90
   2   6 -10   51.69   15.50
   1   7  11   -2.50   13.10
  -1  -7 -11    6.60   10.80
   2   6  11   -6.80   14.00
  -2  -6 -11   -4.20   12.20
  -2  -6 -11   -3.50   11.60
  -1   7  11    8.10   13.40
  -1   7  11    1.60   12.80
   1  -7 -11   -0.90   12.90
   1  -7 -11   -0.20    9.80
   0   6  11    9.30   14.90
   0   6  11  -14.20   17.60
   0  -6 -11   -0.30   13.80
   0  -6 -11    0.80   15.90
   1   5  11   -0.90   14.10
   1   5  11   -3.70   13.20
  -1  -5 -11   -6.80   11.40
  -1  -5 -11    8.30   13.50
   2   4  11   -5.30   17.80
   2   4  11    6.20   14.30
  -2  -4 -11   -1.20   12.00
  -2  -4 -11   -0.20   10.50
   3   3  11    1.90   14.00
  -3  -3 -11   15.10   13.20
  -3  -3 -11   -3.30   12.70
  -2   6  11   -0.50   11.10
  -2   6  11    4.60   15.20
   2  -6 -11    7.80   15.00
   2  -6 -11    5.50    9.20
  -1   5  11   -5.40   11.90
  -1   5  11    3.60   13.80
   1  -5 -11   -5.10   14.00
   1  -5 -11    6.80   10.10
   0   4  11    0.20   15.30
   0  -4 -11    2.30   10.30
   1   3  11    0.00   12.00
  -1  -3 -11   -2.90   11.60
   2   2  11   -5.80   13.40
   2   2  11   -1.20   12.40
  -2  -2 -11    5.20   12.00
  -2  -2 -11   -9.30   11.90
   3   1  11    4.50   15.90
   3   1  11  -30.80   26.90
  -3  -1 -11   -1.00   11.10
  -3  -1 -11    3.60   16.10
   4   0  11    2.20   12.50
   4   0  11   -5.80   10.50
   3  -5 -11   -6.80   16.60
  -2   4  11   -4.20   11.40
  -2   4  11   -2.00   13.10
   2  -4 -11   -7.60   17.30
   2  -4 -11    1.70    9.70
  -1   3  11    0.10   11.90
   1  -3 -11    8.40   11.90
   0   2  11    8.80   11.60
   0   2  11    1.60   10.40
   0  -2 -11    5.60   11.70
   0  -2 -11    8.40    8.80
   1   1  11   21.40   11.90
   1   1  11   14.40   13.40
  -1  -1 -11    9.70   10.50
  -1  -1 -11    8.70   12.00
   2   0  11    0.90   12.00
   2   0  11   -6.50   16.80
  -2   0 -11   -0.50   10.50
  -2   0 -11  -10.50   11.10
   3  -1  11    3.80   13.30
  -3   1 -11   -2.20   12.40
   4  -2  11    0.10   14.50
  -4   2 -11    0.60   17.20
  -3   3  11    7.40   11.40
  -3   3  11  -12.60   15.10
   3  -3 -11   -1.00   10.40
   3  -3 -11  -10.50   19.30
  -2   2  11    8.50   11.50
   2  -2 -11   -3.20    9.90
  -1   1  11    8.90    9.30
  -1   1  11    6.10    9.60
   1  -1 -11    7.90    8.30
   1  -1 -11    9.90   12.30
   0   0  11    1.30   13.20
   0   0  11    0.80    8.60
   0   0 -11   -3.10    9.00
   0   0 -11   -5.10    9.30
   1  -1  11   -5.50   11.60
   1  -1  11   16.20   10.60
  -1   1 -11    9.00    9.80
   2  -2  11   -3.30   12.80
  -2   2 -11    7.10   12.10
   3  -3  11    2.10    8.30
   3  -3  11    4.50   14.60
  -3   3 -11   -1.00   13.10
  -3   3 -11   -4.20   11.50
  -3   1  11   10.00   12.40
  -3   1  11    1.70   10.40
   3  -1 -11   -5.70   14.90
   3  -1 -11    3.50   11.70
  -2   0  11   -2.20   11.00
  -2   0  11    0.70   11.30
   2   0 -11   -1.60   15.20
   2   0 -11   -0.30    9.90
  -1  -1  11    5.70    8.30
   1   1 -11    7.50    8.40
   0  -2  11   10.40    6.30
   0  -2  11   13.20    7.20
   0   2 -11    6.70    7.30
   0   2 -11    8.20    4.90
  -4   0  11   -8.00   11.30
  -4   0  11  -17.60   33.20
   4   0 -11   -5.70   12.00
  -3  -1  11   -1.40   10.10
  -3  -1  11    0.40   10.20
   3   1 -11   -9.30   12.60
  -2  -2  11   -2.40    8.80
  -2  -2  11    0.50    9.10
   2   2 -11    5.70   11.30
   2   2 -11    6.00   11.40
  -1  -3  11 -158.68   44.60
  -1  -3  11   -1.40    9.10
   1   3 -11   -4.30   11.10
   1   3 -11   -6.50    8.10
  -4  -2  11    6.50   11.30
  -4  -2  11  -38.00   48.80
   4   2 -11   -9.40   12.40
  -3  -3  11   -2.80   10.70
  -3  -3  11   -7.90   19.10
  -2  -4  11   -3.00   20.70
  -2  -4  11   -5.40   11.80
   2   4 -11   -4.90   13.30
   2   4 -11   -2.50   15.40
  -3  -5  11   -4.90   15.40
  -3  -5  11    1.40   10.60
   3   5 -11   -7.50   16.60
   3   5 -11  -16.50   14.80
  -2  -6  11    5.70   13.40
  -2  -6  11    1.80   10.20
   2   6 -11    0.90   14.60
   2   6 -11   -7.80   12.90
   0   6  12  128.09   22.00
   0   6  12  117.69   24.90
   0  -6 -12  109.39   25.10
   1   5  12  331.37   24.60
   1   5  12  260.07   24.20
  -1  -5 -12  303.17   20.30
  -1  -5 -12  243.08   22.50
  -2  -4 -12  284.57   21.20
  -3  -3 -12  184.88   19.00
  -2   6  12   75.29   19.10
   2  -6 -12   64.09   19.40
  -1   5  12  292.67   24.90
  -1   5  12  300.37   21.60
   1  -5 -12  319.77   19.20
   0   4  12  633.04   33.70
   0   4  12  717.13   30.50
   0  -4 -12  675.33   31.00
   0  -4 -12  724.43   29.70
   1   3  12  715.93   31.30
   1   3  12  717.43   30.70
  -1  -3 -12  694.93   29.30
  -1  -3 -12  666.13   32.10
   2   2  12  614.24   30.40
  -2  -2 -12  602.84   27.40
   3   1  12  222.88   26.80
  -3  -1 -12  260.47   24.70
  -3  -1 -12  286.27   19.10
   4   0  12   66.09   17.90
  -4   0 -12  118.39   17.60
  -4   0 -12   21.20   17.70
  -2   4  12  299.17   20.80
  -2   4  12  322.27   26.10
   2  -4 -12  274.47   28.30
   2  -4 -12  312.87   18.00
   1  -3 -12  698.93   26.00
   1  -3 -12  654.13   30.60
   0   2  12 1286.87   42.50
   0   2  12 1324.67   41.00
   0  -2 -12 1320.07   39.40
   0  -2 -12 1365.06   43.30
   1   1  12 1399.56   43.60
   1   1  12 1355.86   44.60
  -1  -1 -12 1402.06   42.50
  -1  -1 -12 1362.96   45.00
   2   0  12  651.63   24.10
   2   0  12  656.13   30.00
  -2   0 -12  642.94   25.80
  -2   0 -12  575.24   26.20
   3  -1  12  201.98   24.80
   4  -2  12   93.29   15.30
   4  -2  12   57.99   15.20
  -4   2 -12   48.80   13.30
  -4   2 -12   -3.40   18.00
  -3   3  12  194.38   23.70
  -3   3  12  208.68   20.00
   3  -3 -12  218.08   24.40
   3  -3 -12  205.18   17.90
  -2   2  12  621.54   30.00
  -2   2  12  621.34   24.10
   2  -2 -12  582.74   34.50
   2  -2 -12  621.24   23.40
  -1   1  12 1247.18   36.70
  -1   1  12 1254.47   40.00
   1  -1 -12 1259.67   35.30
   1  -1 -12 1243.68   43.80
   0   0  12 1324.97   40.00
   0   0 -12 1289.97   35.70
   1  -1  12 1147.79   35.90
  -1   1 -12 1207.48   35.10
  -1   1 -12 1206.28   35.10
   2  -2  12  548.95   22.70
   2  -2  12  539.15   26.40
   3  -3  12  194.38   16.40
   3  -3  12  145.89   25.60
  -3   3 -12  170.28   17.30
  -3   1  12  255.27   18.70
  -3   1  12  283.47   20.60
   3  -1 -12  297.27   24.60
   3  -1 -12  274.17   20.90
  -2   0  12  628.94   28.20
  -2   0  12  616.24   30.20
   2   0 -12  638.54   32.00
  -1  -1  12 1398.46   38.10
  -1  -1  12 1364.16   41.60
   1   1 -12 1402.66   38.50
   1   1 -12 1427.66   46.10
   0  -2  12 1201.48   29.40
   0  -2  12 1232.78   32.20
   0   2 -12 1189.98   29.10
   0   2 -12 1191.08   32.10
  -3  -1  12  280.47   20.70
  -3  -1  12  273.07   17.10
   3   1 -12  262.57   21.30
   3   1 -12  251.17   20.90
  -2  -2  12  509.65   20.70
  -2  -2  12  504.45   22.90
   2   2 -12  499.85   25.60
   2   2 -12  521.65   24.90
  -1  -3  12  583.04   24.60
   1   3 -12  609.24   26.30
  -3  -3  12  158.88   17.20
   3   3 -12  152.38   19.80
   3   3 -12  147.79   19.10
  -2  -4  12  241.58   17.40
   2   4 -12  255.17   21.00
   2   4 -12  256.37   22.00
  -3  -5  12   65.39   13.90
  -3  -5  12    6.30   16.40
   3   5 -12   60.69   20.10
   3   5 -12   58.19   17.50
   0   6  13   11.50   18.30
   0   6  13   -1.50   15.60
   0  -6 -13   -6.30   15.40
   0  -6 -13   -4.20   13.50
   1   5  13   23.20   14.70
   1   5  13   14.80   15.10
  -1  -5 -13   15.10   13.20
  -1  -5 -13   22.10   10.80
   2   4  13   10.10   15.80
   2   4  13   15.50   14.60
  -2  -4 -13   19.70   13.80
  -2  -4 -13   10.70   14.20
   3   3  13   -0.90   24.00
   3   3  13    1.10   14.00
  -3  -3 -13   -2.00   11.40
  -3  -3 -13   -0.60   12.90
  -1   5  13   21.60   15.20
  -1   5  13    6.20   12.50
   1  -5 -13   16.10   11.00
   1  -5 -13   20.10   14.30
   0   4  13   44.70   18.00
   0   4  13   45.20   14.30
   0  -4 -13   56.99   14.70
   0  -4 -13   52.99   15.10
   1   3  13   -7.20   13.20
   1   3  13   -4.70   10.60
  -1  -3 -13   -1.10   12.30
  -1  -3 -13   -4.30    9.30
   2   2  13   45.20   14.80
   2   2  13   62.39   19.50
  -2  -2 -13   49.40   14.00
  -2  -2 -13   47.30   14.20
   3   1  13    6.60   15.10
   3   1  13   38.20   57.09
  -3  -1 -13    8.00   13.20
  -3  -1 -13   11.80   10.60
   4   0  13   -3.00   16.40
   4   0  13   -2.30    9.90
  -4   0 -13   -0.30   16.40
  -4   0 -13   -5.70   10.80
  -2   4  13   10.30   12.60
  -2   4  13   24.00   15.10
   2  -4 -13   17.10   10.00
   2  -4 -13   17.40   20.80
  -1   3  13   -0.70   13.60
  -1   3  13    6.50   10.90
   1  -3 -13    4.10    9.30
   1  -3 -13   -6.50   13.90
   0   2  13  121.39   18.50
   0   2  13  106.39   15.70
   0  -2 -13  107.49   15.50
   0  -2 -13  127.19   15.70
   1   1  13   79.09   18.40
   1   1  13  107.69   15.50
  -1  -1 -13   95.99   16.20
  -1  -1 -13   99.29   13.60
   2   0  13   -5.60   11.80
   2   0  13    5.30   21.10
  -2   0 -13   -1.10    9.60
  -2   0 -13   -3.40   10.60
   3  -1  13   16.50   16.60
   3  -1  13   12.70   10.10
  -3   1 -13    8.40   15.80
  -3   1 -13   15.70   11.30
   4  -2  13    8.40   10.20
   4  -2  13   -5.80   19.00
  -4   2 -13   15.40   19.40
  -4   2 -13   -1.10   11.00
  -3   3  13    2.90   14.50
  -3   3  13    8.40   12.60
   3  -3 -13  -10.60   10.50
   3  -3 -13    0.30   17.60
  -2   2  13   51.89   15.90
  -2   2  13   40.50   11.10
   2  -2 -13   49.90   10.10
   2  -2 -13   22.40   19.20
  -1   1  13   93.69   14.60
  -1   1  13   94.49   12.90
   1  -1 -13  102.09   11.80
   1  -1 -13  109.09   20.10
   0   0  13    3.00   11.80
   0   0  13   -5.50   15.40
   0   0 -13   -7.10   10.40
   0   0 -13   -6.20   12.10
   1  -1  13   93.99   14.90
  -1   1 -13   87.89   11.70
  -1   1 -13   91.59   12.90
   2  -2  13   38.90   12.40
   2  -2  13   34.70    7.80
  -2   2 -13   21.60   11.10
  -2   2 -13   43.00   11.70
   3  -3  13   -4.10   10.60
   3  -3  13   -4.00   14.60
  -3   3 -13   -5.90   13.70
  -3   3 -13    1.90   10.60
  -3   1  13   18.80   14.20
  -3   1  13   13.90   11.70
   3  -1 -13   15.00   10.90
   3  -1 -13   12.90   15.20
  -2   0  13   -9.20   10.10
  -2   0  13   -5.10   13.20
   2   0 -13   -1.10   10.00
   2   0 -13    9.30   22.10
  -1  -1  13   93.99   10.90
  -1  -1  13   99.39   15.60
   1   1 -13   98.49   11.80
   1   1 -13   57.99   17.70
   0  -2  13  107.49   11.60
   0  -2  13   95.39    9.20
   0   2 -13   91.69    8.60
   0   2 -13  111.09   12.40
  -3  -1  13   18.00    9.10
  -3  -1  13   15.30   12.40
   3   1 -13   12.10   13.40
   3   1 -13   13.90   12.80
  -2  -2  13   45.20   10.80
  -2  -2  13   46.60   13.80
   2   2 -13   40.70   15.30
   2   2 -13   25.70    9.80
  -1  -3  13    0.60    9.90
   1   3 -13   -0.20   14.10
  -3  -3  13  -28.30   46.00
  -3  -3  13   -8.20   11.50
   3   3 -13    9.00   14.80
   3   3 -13   -3.20   13.10
  -2  -4  13   31.00   12.50
  -2  -4  13    1.40   18.60
   2   4 -13   10.60   12.90
   2   4 -13   16.90   15.40
   0   6  14  110.49   19.70
   0   6  14   71.39   21.50
   0  -6 -14  167.18   25.30
   1   5  14  177.58   21.20
   1   5  14  189.68   22.50
  -1  -5 -14  157.38   20.20
  -1  -5 -14  195.88   17.70
   2   4  14  199.88   22.90
   2   4  14  191.98   21.60
  -2  -4 -14  202.68   20.40
  -2  -4 -14  200.88   21.10
   3   3  14  247.58   20.00
  -3  -3 -14  162.28   18.40
  -1   5  14  154.78   17.90
  -1   5  14  155.08   22.50
   1  -5 -14  200.78   16.40
   1  -5 -14  109.69   21.20
   0   4  14  415.86   25.70
   0   4  14  378.96   30.10
   0  -4 -14  407.56   26.80
   0  -4 -14  432.26   23.80
   1   3  14  481.85   29.90
   1   3  14  502.55   27.40
  -1  -3 -14  550.94   25.80
  -1  -3 -14  531.15   30.60
   2   2  14  332.97   26.60
   2   2  14  457.25   28.80
  -2  -2 -14  334.87   24.20
  -2  -2 -14  346.97   23.30
   4   0  14   96.19   13.50
  -4   0 -14   88.69   15.10
  -2   4  14  209.38   18.60
  -2   4  14  177.88   21.40
   2  -4 -14  209.38   16.30
  -1   3  14  602.84   26.90
  -1   3  14  615.94   33.10
   1  -3 -14  595.94   24.20
   1  -3 -14  603.94   31.40
   0   2  14  765.02   31.30
   0   2  14  686.93   33.20
   0  -2 -14  793.82   33.70
   0  -2 -14  762.22   30.90
   1   1  14  583.94   31.80
   1   1  14  631.54   27.60
  -1  -1 -14  635.84   25.70
  -1  -1 -14  630.74   32.00
   2   0  14  556.84   29.40
  -2   0 -14  585.14   27.80
  -2   0 -14  512.65   27.30
   3  -1  14  148.39   12.50
   3  -1  14   93.99   20.10
  -3   1 -14  165.48   16.10
  -3   3  14  153.68   22.80
  -3   3  14  144.09   17.50
   3  -3 -14  177.78   16.70
  -2   2  14  338.87   18.50
  -2   2  14  346.07   25.30
   2  -2 -14  232.08   29.20
   2  -2 -14  350.36   17.80
  -1   1  14  745.23   28.40
  -1   1  14  735.73   33.40
   1  -1 -14  738.73   26.80
   1  -1 -14  738.63   38.00
   0   0  14 1230.58   40.60
   0   0  14 1270.37   40.20
   0   0 -14 1317.77   38.20
   0   0 -14 1290.57   41.70
   1  -1  14  520.55   25.20
  -1   1 -14  548.55   22.20
   2  -2  14  289.37   15.60
   2  -2  14  294.97   22.50
  -2   2 -14  280.07   21.70
  -2   2 -14  301.07   18.60
   3  -3  14   86.49   19.70
   3  -3  14  115.59   12.90
  -3   3 -14  100.39   14.80
  -3   1  14  214.08   18.40
   3  -1 -14  198.68   18.50
  -2   0  14  571.44   24.20
   2   0 -14  549.45   25.30
  -1  -1  14  643.24   28.80
  -1  -1  14  606.44   21.70
   1   1 -14  561.84   34.90
   1   1 -14  636.04   22.40
   0  -2  14  671.63   25.60
   0  -2  14  641.94   20.80
   0   2 -14  672.13   26.10
   0   2 -14  671.93   21.00
  -3  -1  14  198.28   20.70
   3   1 -14  164.18   21.80
  -2  -2  14  289.87   21.50
  -2  -2  14  303.87   18.20
   2   2 -14  274.07   22.50
   2   2 -14  281.07   27.00
  -1  -3  14  424.16   21.50
   1   3 -14  454.35   20.80
  -3  -3  14 -143.59   58.09
  -3  -3  14  123.79   17.00
   3   3 -14  136.59   21.90
   3   3 -14  133.29   18.60
  -2  -4  14  145.59   16.60
   2   4 -14  129.49   17.50
   2   4 -14   77.39   20.80
   0   6  15    2.10   13.70
   0  -6 -15    6.60   16.60
   1   5  15    8.90   14.80
   1   5  15   -7.30   13.00
  -1  -5 -15    7.50   12.40
  -1  -5 -15   -2.60   10.80
   2   4  15   -6.90   13.90
   2   4  15   -0.30   15.00
  -2  -4 -15   -1.40   13.00
  -2  -4 -15    4.30   12.90
   3   3  15    0.30   12.80
  -3  -3 -15   -8.00   12.10
  -1   5  15   -8.40   14.60
  -1   5  15   -2.10   11.90
   1  -5 -15    7.70   13.80
   1  -5 -15    0.90   10.60
   0   4  15    0.70   13.60
   0   4  15   -0.30   16.30
   1   3  15   -7.30   12.80
   1   3  15    3.90   13.00
  -1  -3 -15   -3.70   13.00
  -1  -3 -15    1.90   10.10
   2   2  15    5.70   14.00
   2   2  15   -7.20   22.50
  -2  -2 -15   -0.50   12.90
  -2  -2 -15   -4.90   10.70
   3   1  15    4.00   14.30
   3   1  15  -35.80   61.79
  -3  -1 -15    0.30    9.30
  -3  -1 -15    2.30   12.20
  -2   4  15   -4.30   12.20
  -2   4  15   -0.40   13.00
   2  -4 -15    6.90   13.20
   2  -4 -15   -0.60    9.60
  -1   3  15    3.40   14.70
  -1   3  15   -3.10   11.20
   1  -3 -15   -0.30   13.70
   1  -3 -15    0.10   10.20
   0   2  15    8.30   11.90
   0   2  15    2.60   15.00
   0  -2 -15   -2.20   12.80
   0  -2 -15    0.90   11.20
   1   1  15   15.10   17.90
   1   1  15   -9.30   11.60
  -1  -1 -15   -6.70   10.80
  -1  -1 -15    4.80   13.40
   2   0  15   20.90   31.50
  -2   0 -15   -5.50   12.60
   3  -1  15    5.90   15.00
   3  -1  15    4.90    8.90
  -3   1 -15    0.50   13.80
  -3   1 -15  -11.90   12.60
  -3   3  15    3.40   13.90
  -2   2  15    2.20    9.90
  -2   2  15   -6.60   13.40
   2  -2 -15    1.30    8.60
   2  -2 -15   14.80   19.70
  -1   1  15    5.30   12.10
   1  -1 -15    2.40   15.00
   0   0  15   -1.70   15.30
   0   0  15    2.40   11.90
   0   0 -15   -1.60   13.30
   0   0 -15   -9.20   11.30
   1  -1  15    8.10   12.70
   1  -1  15   -1.80   10.10
  -1   1 -15   -1.70    9.80
  -1   1 -15  -10.20   11.80
   3  -3  15   -7.40   10.80
   3  -3  15    1.40   15.20
  -3   3 -15    3.10   10.40
  -3   3 -15    3.50   14.30
  -3   1  15  -11.10   15.40
  -3   1  15   -2.30   11.10
   3  -1 -15  -13.10   14.70
   3  -1 -15   -5.30   10.90
  -2   0  15   -3.60    9.90
  -2   0  15    6.90   14.70
   2   0 -15    0.70   10.10
   2   0 -15  -10.80   20.90
  -1  -1  15   -0.50    9.60
  -1  -1  15    1.60   11.20
   1   1 -15   -2.60   16.40
   1   1 -15    3.30    8.60
   0  -2  15   -8.60   13.50
  -3  -1  15   -4.10   10.70
  -3  -1  15   -5.10   13.00
   3   1 -15   -3.80   10.70
   3   1 -15    3.10   20.40
  -2  -2  15   -6.50   14.20
  -1  -3  15    1.10    9.50
  -1  -3  15  -24.40   21.80
   1   3 -15   -1.60   10.40
   1   3 -15    1.50   14.50
  -3  -3  15    4.30   14.30
  -3  -3  15  -47.60   60.19
   3   3 -15   -0.20   14.60
  -2  -4  15   -1.80   20.80
  -2  -4  15   -3.40   13.70
   2   4 -15    0.40   13.50
   2   4 -15    6.80   25.90
   1   5  16   87.49   18.40
   1   5  16   99.49   19.10
  -1  -5 -16  115.69   15.70
  -1  -5 -16   85.19   18.00
   2   4  16   92.89   20.00
   2   4  16  113.49   18.60
  -2  -4 -16  116.59   17.30
  -2  -4 -16  131.49   18.40
  -1   5  16   95.49   17.70
  -1   5  16  129.49   19.40
   1  -5 -16  126.59   16.20
   1  -5 -16  110.09   18.60
   0   4  16  253.77   22.40
   0  -4 -16  239.58   23.50
   1   3  16  309.37   24.50
   1   3  16  317.97   25.30
  -1  -3 -16  354.36   21.50
  -1  -3 -16  345.07   27.70
   2   2  16  198.38   22.80
   2   2  16  143.99   28.40
  -2  -2 -16  190.68   19.40
  -2  -2 -16  198.18   21.50
   3   1  16   61.89   18.80
  -3  -1 -16   79.19   13.70
  -3  -1 -16   27.20   15.30
  -2   4  16  121.99   15.90
  -2   4  16  113.89   19.50
   2  -4 -16   46.20   17.20
   2  -4 -16  112.29   13.10
  -1   3  16  467.55   26.30
  -1   3  16  464.35   32.20
   1  -3 -16  495.15   24.60
   1  -3 -16  469.85   32.60
   0   2  16  394.76   29.00
   0  -2 -16  415.56   23.40
   1   1  16  193.58   23.90
   2   0  16  410.46   30.10
  -2   0 -16  384.56   23.40
  -2   0 -16  401.06   27.90
   3  -1  16   96.99   12.40
   3  -1  16   81.59   18.30
  -3   1 -16  110.09   16.50
  -2   2  16  150.68   16.00
  -2   2  16  184.98   21.70
   2  -2 -16  128.59   24.40
   2  -2 -16  139.79   15.20
  -1   1  16  343.37   20.70
  -1   1  16  295.57   23.60
   1  -1 -16  325.67   16.80
   1  -1 -16  262.97   24.10
   0   0  16  834.42   32.00
   0   0  16  777.42   34.00
   0   0 -16  842.32   28.70
   0   0 -16  842.52   33.50
   1  -1  16  240.08   21.20
  -1   1 -16  307.07   22.30
  -1   1 -16  335.47   20.80
   2  -2  16  168.48   18.50
  -2   2 -16  154.98   18.40
  -2   2 -16  167.28   15.70
  -3   1  16  126.89   20.00
  -3   1  16  129.19   15.40
   3  -1 -16  110.09   21.50
   3  -1 -16  108.39   15.20
  -2   0  16  429.46   21.60
  -2   0  16  391.16   28.90
   2   0 -16  398.56   22.50
  -1  -1  16  336.87   24.20
  -1  -1  16  346.57   18.60
   1   1 -16  352.46   18.40
   1   1 -16  262.27   29.20
   0  -2  16  298.47   15.90
   0   2 -16  286.07   24.70
   0   2 -16  304.57   14.90
  -3  -1  16   58.09   18.60
  -3  -1  16   96.29   15.50
   3   1 -16   94.79   16.70
   3   1 -16   58.79   26.40
  -2  -2  16  189.38   15.60
  -2  -2  16  152.18   18.10
   2   2 -16  126.59   16.50
   2   2 -16  146.09   26.50
  -1  -3  16  261.17   28.20
  -3  -3  16   56.29   17.60
   3   3 -16   78.69   17.20
  -2  -4  16   97.49   18.20
   2   4 -16   55.29   30.60
   2   4 -16   71.89   18.70
  -1  -5 -17    2.40   12.70
   2   4  17   -2.90   15.50
  -2  -4 -17    4.70   13.60
  -1   5  17    2.90   14.00
   1  -5 -17   -0.20   13.70
   0   4  17   11.70   17.90
   0  -4 -17   15.00   13.70
   1   3  17   -2.40   13.70
   1   3  17    5.20   14.60
  -1  -3 -17   -2.60   11.00
  -1  -3 -17    5.50   13.50
   2   2  17  -10.20   23.00
  -2  -2 -17   16.20   13.20
   3   1  17   19.30   16.60
   3   1  17  -47.90   60.99
  -3  -1 -17   -0.70   15.70
  -3  -1 -17    1.70   10.50
   2  -4 -17    0.20   14.40
  -1   3  17    6.60   14.90
   1  -3 -17   -3.40   14.80
   0   2  17   31.30   15.00
   0   2  17   18.20   16.70
   0  -2 -17   32.40   14.70
   0  -2 -17   30.10   13.30
   1   1  17   12.90   14.10
  -1  -1 -17   19.90   11.90
   2   0  17  -48.90   33.20
   2   0  17   -2.60   13.10
   3  -1  17   -1.90   16.40
   3  -1  17   12.30    9.50
  -3   1 -17   10.50   16.40
  -3   1 -17    2.50   12.50
  -2   2  17   -0.10   14.60
  -2   2  17   10.60   10.40
   2  -2 -17    9.60    9.40
   2  -2 -17    2.10   19.70
  -1   1  17   27.90   14.00
  -1   1  17   22.60   11.70
   1  -1 -17   30.90   10.60
   1  -1 -17   13.70   15.40
   0   0  17   -7.50   12.00
   0   0  17   -2.00   13.60
   0   0 -17    6.40   14.50
   0   0 -17    1.70   10.40
   1  -1  17    4.20   14.20
   1  -1  17   26.60   19.80
  -1   1 -17   31.00   14.00
  -1   1 -17   29.10   11.60
   2  -2  17    4.80   13.20
   2  -2  17   24.20   24.90
  -2   2 -17    8.00   10.90
  -2   2 -17   20.40   13.10
  -3   1  17    5.60   14.50
  -3   1  17   12.40   10.60
   3  -1 -17    7.90   18.10
   3  -1 -17    5.40   11.20
  -2   0  17   -3.00   10.10
  -2   0  17    5.90   14.60
   2   0 -17   -6.00   10.70
   2   0 -17   -1.70   19.10
  -1  -1  17   23.40   10.80
  -1  -1  17   16.30   11.90
   1   1 -17    7.60   12.30
   1   1 -17   36.90   10.30
   0  -2  17   30.10   10.30
   0  -2  17    4.20   14.00
   0   2 -17   21.40    9.40
  -1   3 -17   -3.30    5.30
  -3  -1  17    7.40    9.80
  -3  -1  17   14.10   13.70
   3   1 -17    3.30   24.30
   3   1 -17    0.40   14.10
  -2  -2  17   14.10   16.20
  -2  -2  17   12.70   10.90
   2   2 -17   13.00   13.20
  -1  -3  17   -8.60   10.70
  -1  -3  17   -1.80   20.70
   1   3 -17   -4.40   10.70
   1   3 -17    1.50   11.60
  -3  -3  17   -3.50   14.70
  -3  -3  17   -3.70   66.99
   3   3 -17   -3.30   13.20
   3   3 -17    7.80   25.30
  -2  -4  17  -14.20   25.80
  -2  -4  17   13.60   15.50
   2   4 -17    8.20   26.20
   2   4 -17   -0.60   15.70
   0   4  18  185.68   25.90
   0   4  18  241.58   23.30
   0  -4 -18  218.38   22.80
   0  -4 -18  235.88   20.00
   1   3  18   69.09   17.30
   1   3  18   71.39   19.20
  -1  -3 -18   79.69   18.60
  -1  -3 -18   80.39   14.10
   2   2  18  182.38   21.10
  -2  -2 -18  173.38   20.00
  -2  -2 -18  138.89   21.90
  -1   3  18   98.29   15.50
   1  -3 -18  100.59   14.00
   0   2  18  315.47   30.50
   0   2  18  400.26   26.60
   0  -2 -18  394.86   28.70
   0  -2 -18  388.16   23.10
   1   1  18  169.68   25.40
   1   1  18  247.38   23.80
  -1  -1 -18  303.07   21.10
  -1  -1 -18  295.67   28.30
   2   0  18   93.99   17.20
   2   0  18  175.78   35.10
  -2   0 -18   90.89   16.40
  -2   0 -18   90.19   14.70
   3  -1  18  106.19   14.20
   3  -1  18   96.59   22.40
  -3   1 -18  113.49   16.90
  -3   1 -18   57.79   20.20
  -2   2  18  191.98   15.90
  -2   2  18  191.68   23.20
   2  -2 -18  189.08   15.10
   2  -2 -18  163.38   28.70
  -1   1  18  290.67   25.90
  -1   1  18  324.37   20.50
   1  -1 -18  250.57   25.10
   1  -1 -18  316.07   17.80
   0   0  18  129.79   17.10
   0   0  18  143.59   18.70
   0   0 -18  134.89   17.20
   0   0 -18  155.78   20.00
   1  -1  18  240.08   28.00
  -1   1 -18  261.07   21.90
   2  -2  18  129.79   20.10
  -2   2 -18  156.48   18.90
  -2   2 -18  145.29   16.70
  -3   1  18  101.09   21.30
   3  -1 -18  -29.80   19.80
  -2   0  18   78.39   19.10
  -2   0  18   87.79   13.20
   2   0 -18   32.10   23.90
   2   0 -18   79.29   13.90
  -1  -1  18  246.18   23.30
  -1  -1  18  261.47   15.50
   1   1 -18  242.98   19.80
   1   1 -18  205.98   25.70
   0  -2  18  289.77   15.50
   0   2 -18  214.38   27.10
   0   2 -18  278.87   15.10
  -1   3 -18   63.19    6.40
  -3  -1  18  113.69   20.50
  -3  -1  18   97.99   13.80
   3   1 -18   65.49   27.40
   3   1 -18   83.39   17.50
  -2  -2  18  186.18   17.10
  -2  -2  18  168.58   22.20
   2   2 -18  127.49   18.90
  -1  -3  18   55.69   13.60
  -1  -3  18   93.59   20.00
   1   3 -18   44.10   15.50
   1   3 -18   48.40   13.60
  -3  -3  18   22.20   17.80
  -3  -3  18 -108.19   68.69
   3   3 -18   28.80   23.40
   3   3 -18   14.90   13.50
   2   4 -18    2.00   22.90
   0   4  19   -4.20   16.50
   0   4  19   -0.40   17.20
   0  -4 -19    0.60   13.00
   0  -4 -19    3.10   15.60
   1   3  19   -4.00   14.30
   1   3  19    2.10   13.40
  -1  -3 -19    4.50   11.50
  -1  -3 -19    5.90   14.90
   2   2  19    3.70   14.90
   2   2  19   -7.50   24.00
  -2  -2 -19   11.50   12.30
  -2  -2 -19   -1.90   11.90
   3   1  19  -10.60   62.39
   3   1  19   -6.00   15.70
  -3  -1 -19    7.60   15.10
  -3  -1 -19    0.00   12.00
  -1   3  19   -7.10   14.60
  -1   3  19   -4.80   11.70
   1  -3 -19  -19.80   16.00
   1  -3 -19   -2.30    9.80
   0   2  19    0.10   14.50
   0   2  19   -3.20   18.50
   0  -2 -19   -1.00   12.90
   0  -2 -19    4.40   16.20
   1   1  19    0.70   16.60
   1   1  19   13.50   15.10
  -1  -1 -19   13.00   12.90
  -1  -1 -19    0.20   13.20
   2   0  19   19.30   34.30
   2   0  19   -5.00   15.60
  -2   0 -19   -6.30   12.40
  -2   0 -19   -2.70   11.40
   3  -1  19    3.30   10.50
  -3   1 -19  -11.70   16.00
  -3   1 -19    1.20   12.60
  -2   2  19    0.40   13.10
  -2   2  19    4.40   11.20
   2  -2 -19   -3.10    9.50
   2  -2 -19    3.90   13.90
  -1   1  19   10.80   12.90
  -1   1  19    1.00   15.40
   1  -1 -19   -7.30   15.30
   1  -1 -19    1.00   11.00
   0   0  19   -4.20   11.70
   0   0  19    6.60   14.30
   0   0 -19    5.00   15.50
   0   0 -19   -5.80   11.10
   1  -1  19    8.20   22.10
   1  -1  19    2.90   16.10
  -1   1 -19    0.20   12.90
  -1   1 -19   -7.50   13.70
   2  -2  19   22.80   26.60
   2  -2  19    4.90   16.20
  -2   2 -19   -3.20   11.20
  -2   2 -19    8.90   12.70
  -2   0  19    7.80   12.70
   2   0 -19   -0.60   20.10
  -1  -1  19   -2.80   14.00
  -1  -1  19   -4.80   11.60
   1   1 -19   -1.50   11.20
   1   1 -19    5.60   15.00
   0  -2  19    0.70   10.90
   0  -2  19    5.30   12.00
   0   2 -19   -1.60   13.00
   0   2 -19    1.00    9.00
  -1   3 -19    0.00    4.90
  -3  -1  19  -16.50   15.00
  -3  -1  19   -1.00   10.40
   3   1 -19   -6.70   24.20
   3   1 -19    0.40   14.00
  -2  -2  19   -5.80   15.10
  -2  -2  19   -0.90   10.50
   2   2 -19    7.90   21.80
   2   2 -19   -3.50   13.70
  -1  -3  19    5.10   17.60
  -1  -3  19   -2.50   12.70
   1   3 -19    4.10   11.90
   1   3 -19  -13.40   14.20
   0   4  20   44.70   16.70
   0  -4 -20   82.89   22.30
   1   3  20   78.49   18.60
   1   3  20   79.89   20.10
  -1  -3 -20  101.99   17.10
  -1  -3 -20   79.59   19.70
   2   2  20   62.89   17.50
   2   2  20   91.49   25.80
  -2  -2 -20   96.49   18.00
  -2  -2 -20   94.89   16.40
  -1   3  20   77.19   18.80
  -1   3  20   98.39   16.20
   1  -3 -20   92.29   13.10
   1  -3 -20   92.29   19.80
   0   2  20  179.38   22.70
   0  -2 -20  189.88   24.70
   1   1  20   83.89   24.30
   1   1  20   45.30   21.10
  -1  -1 -20   58.29   19.20
   2   0  20  202.18   43.80
   2   0  20   75.59   18.40
  -2   0 -20   97.59   16.20
  -2   0 -20   88.99   17.20
  -2   2  20  107.69   15.80
  -2   2  20   76.69   18.30
   2  -2 -20   36.10   16.80
   2  -2 -20  102.79   13.80
  -1   1  20  179.68   19.50
  -1   1  20  138.19   21.40
   1  -1 -20  117.99   21.50
   1  -1 -20  170.78   17.50
   0   0  20  138.99   16.90
   0   0 -20  118.89   24.90
   0   0 -20  160.88   16.30
   1  -1  20  109.49   27.20
  -1   1 -20  116.69   18.80
  -1   1 -20  131.09   19.10
   2  -2  20  159.78   29.40
   2  -2  20   66.39   27.90
  -2   2 -20   88.39   18.30
  -2   2 -20   65.89   14.40
  -2   0  20  109.09   14.40
   2   0 -20   94.39   14.90
  -1  -1  20  197.48   19.20
   1   1 -20  179.68   18.70
   0  -2  20   21.20   17.90
   0   2 -20   55.29   16.00
  -1   3 -20   40.00    6.90
   3   1 -20    2.00   19.70
  -2  -2  20   80.39   19.40
  -2  -2  20   93.99   14.80
   2   2 -20   53.99   17.00
   2   2 -20   -7.90   22.90
  -1  -3  20   35.30   15.50
  -1  -3  20   98.99   21.00
   1   3 -20   88.09   18.30
   1   3 -20   68.89   15.10
   1   3  21    5.20   19.20
   1   3  21   -2.60   15.30
  -1  -3 -21    3.20   13.10
  -1  -3 -21   -1.00   13.80
   2   2  21   -8.60   25.70
   2   2  21   -9.20   14.10
  -2  -2 -21    6.20   11.50
  -2  -2 -21    9.30   12.80
  -1   3  21   -0.50   15.00
   1  -3 -21    1.50   14.90
   0   2  21   13.30   16.20
   0  -2 -21   -5.10   11.10
   1   1  21  -12.80   15.50
   1   1  21    0.00   21.90
  -1  -1 -21   14.80   15.30
  -1  -1 -21   -6.60   15.70
   2   0  21   21.00   34.20
   2   0  21   -7.20   16.10
  -2   0 -21    8.30   12.70
  -2   0 -21  -12.50   13.70
  -1   1  21   10.70   14.40
  -1   1  21   -3.20   13.80
   1  -1 -21   -8.90   10.20
   1  -1 -21   -1.90   14.70
   0   0  21   -6.40   21.00
   0   0  21    2.30   12.90
   0   0 -21   -0.80   11.50
   0   0 -21   -6.20   16.90
   1  -1  21    4.90   18.90
   1  -1  21   -1.50   15.50
  -1   1 -21    1.60   14.60
  -1   1 -21   -5.90   13.60
  -2   0  21   -5.70   10.90
  -2   0  21   -9.40   13.30
   2   0 -21    7.70   11.30
   2   0 -21   11.90   17.10
  -1  -1  21    7.50   12.00
  -1  -1  21   -4.40   13.80
   1   1 -21   -8.00   14.50
   1   1 -21   -1.70   12.40
   0  -2  21   27.70   19.60
   0  -2  21    8.10   13.70
   0   2 -21   16.40   16.60
   0   2 -21   28.40   11.80
  -2  -2  21   -1.50   15.50
  -2  -2  21    0.90   11.40
   2   2 -21   -3.40   13.60
  -1  -3  21    0.80   14.00
  -1  -3  21    7.00   10.20
   1   3 -21   -1.40   14.90
   1   3 -21   -5.60   12.00
   0   2  22   74.59   16.90
   0   2  22   58.09   23.40
   0  -2 -22   23.90   22.20
   0  -2 -22   85.19   15.90
   1   1  22   41.80   23.30
   1   1  22   12.10   19.80
  -1  -1 -22   18.70   17.20
  -1  -1 -22   85.99   18.20
   2   0  22   60.69   19.60
  -2   0 -22   78.49   17.80
  -1   1  22   77.19   17.10
  -1   1  22   51.49   18.70
   1  -1 -22   68.19   20.20
   1  -1 -22   53.99   12.10
   0   0  22  136.99   18.20
   0   0  22  123.09   25.40
   0   0 -22  111.59   27.50
   0   0 -22  147.59   17.50
   1  -1  22   37.60   17.90
  -1   1 -22   61.99   15.30
  -2   0  22  107.79   15.80
  -2   0  22   79.09   17.70
   2   0 -22   79.99   15.20
   2   0 -22   36.70   16.30
  -1  -1  22   68.29   13.80
  -1  -1  22   19.40   17.50
   1   1 -22   44.70   20.20
   1   1 -22   64.49   14.40
   0  -2  22   13.80   18.30
   0  -2  22   83.49   14.40
   0   2 -22   24.70   17.90
   0   2 -22   65.99   14.30
  -2  -2  22   20.00   15.60
  -2  -2  22   36.50   12.90
   2   2 -22    8.00   16.30
   2   2 -22   15.70   13.90
   0   2  23   10.40   12.80
   0   2  23    7.60   18.90
   0  -2 -23   -3.20   13.20
   0  -2 -23    4.30   20.10
   1   1  23    4.00   18.00
   1   1  23   16.20   22.70
  -1  -1 -23   -2.80   15.10
  -1  -1 -23   -2.00   14.80
   2   0  23  -21.70   23.10
   2   0  23  -18.20   26.00
  -2   0 -23  -10.60   14.50
  -2   0 -23    1.60   14.00
  -1   1  23    2.10   16.10
  -1   1  23    0.00   14.20
   1  -1 -23   14.20   16.90
   1  -1 -23   -1.00   11.60
   0   0  23   -2.80   19.10
   0   0  23   -1.10   12.60
   0   0 -23   15.00   20.40
   0   0 -23   -2.00   10.30
   1  -1  23  -10.20   14.30
   1  -1  23    1.10   24.40
  -1   1 -23   -4.70   14.70
  -1   1 -23  -11.10   15.00
  -2   0  23    4.10   15.40
   2   0 -23    6.30   15.10
  -1  -1  23    6.80   16.50
  -1  -1  23   -1.40   12.00
   1   1 -23   -3.20   11.60
   1   1 -23    1.70   16.60
   0   2  24   26.50   22.20
   1   1  24   33.00   23.50
   1   1  24   13.00   17.80
  -1  -1 -24   57.99   17.00
  -1  -1 -24    8.40   16.90
  -1   1  24   15.80   16.50
  -1   1  24   31.00   15.00
   1  -1 -24   57.99   20.10
   0   0  24   17.90   20.30
   0   0  24   48.00   16.10
   0   0 -24    5.80   20.00
   0   0 -24   56.29   14.80
  -1  -1  24   23.60   14.60
  -1  -1  24    4.60   16.50
   1   1 -24   25.10   13.10
   1   1 -24   42.20   18.90
   1   1  25    6.90   16.80
  -1  -1 -25   -3.50   14.90
   0   0  25   -1.30   15.30
   0   0  25   -0.70   12.10
   0   0 -25   -5.00   13.10
   0   0 -25   -2.50    9.20
   0   0   0    0.00    0.00

_computing_structure_solution     'SHELXT 2018/2 (Sheldrick, 2018)'
;
_shelx_hkl_checksum   50090

# start Validation Reply Form
_vrf_PLAT088_bruce_UPuAlFeC
;
PROBLEM: Poor Data / Parameter Ratio ....................       7.78 Note  
RESPONSE: Does not affect quality of refinement. Lower number of reflections likely due to micron-small size of FIBbed crystal. 
;
# end Validation Reply Form
